# Supplementary material for: Neoadjuvant chemotherapy versus surgery alone in locally advanced esophageal squamous cell carcinoma: a propensity-matched real-world study
Source: Front Oncol. 2025 Nov 24;15:1691998. doi: 10.3389/fonc.2025.1691998 (PMC12682667; doi:10.3389/fonc.2025.1691998)
Supplement: Supplementary file 1 [file Table1.xlsx]

## Sheet: before psm
num	sex	age	smoke	drink	ECOG	ECOG	age	sug	local	CT	PT	t	CN	PN	ner	diff	treat	CR	PR+CR	advance	survive	OS	DFS
689585	2	2	2	2	0	1	2	1	2	3	3	0	0	0	2	2	2	0	0	1	2	14	7
569686	1	1	2	1	0	0	1	1	3	3	3	0	0	0	2	3	2	0	0	1	2	15	8
657946	1	1	2	1	0	1	1	1	3	3	3	0	0	0	2	3	2	0	0	1	2	22	16
690841	2	2	2	2	0	0	2	1	3	3	3	0	1	1	2	3	1	0	0	1	2	40	30
563170	1	2	1	1	0	0	2	1	3	4	4	0	0	0	2	2	2	0	0	1	2	21	10
582265	2	1	2	2	0	0	1	1	2	3	3	0	1	1	2	2	1	0	0	1	2	25	23
617187	1	1	1	2	0	0	1	1	2	3	3	0	1	1	2	3	2	0	0	1	2	18	10
583363	1	2	1	1	0	0	2	1	3	3	3	0	1	1	2	3	2	0	0	1	2	20	12
599271	1	1	1	2	0	1	1	1	3	3	3	0	0	0	2	3	2	0	0	1	2	20	15
615484	1	2	1	2	0	0	2	1	2	3	3	0	0	0	2	3	2	0	0	1	2	11	6
629211	2	2	2	2	0	1	2	1	2	3	3	0	1	1	2	3	2	0	0	1	2	36	30
590149	1	1	2	2	0	0	1	1	3	3	3	0	0	0	2	3	2	0	0	1	2	18	10
634046	1	2	2	1	0	1	2	1	3	3	3	0	1	1	2	3	2	0	0	1	2	22	13
654262	2	1	2	2	2	2	1	1	3	4	4	0	0	0	2	2	1	0	0	1	2	30	20
595899	2	1	2	2	0	0	1	1	3	3	3	0	0	0	2	3	2	0	0	1	2	17	15
615075	1	2	1	2	0	1	2	1	3	3	3	0	1	1	2	3	2	0	0	1	2	20	15
565955	1	2	1	1	0	0	2	1	3	4	4	0	2	2	2	3	2	0	0	1	2	13	3
639428	2	2	2	2	0	0	2	2	2	3	3	0	3	3	2	3	2	0	0	1	2	11	6
638021	1	1	1	2	0	0	1	2	2	3	3	0	0	0	2	3	2	0	0	1	2	9	5
577839	1	1	1	1	0	1	1	1	3	3	3	0	0	0	2	2	2	0	0	2	1	102	102
598906	1	2	2	1	0	0	2	1	3	3	3	0	1	1	2	2	2	0	0	1	2	24	15
579847	2	2	2	2	0	0	2	1	3	3	3	0	0	0	2	2	2	0	0	1	2	34	27
619055	1	2	1	1	0	0	2	1	2	3	3	0	0	0	2	3	2	0	0	1	2	20	10
685940	1	2	1	1	0	0	2	1	2	3	3	0	0	0	2	3	2	0	0	1	2	1	1
578655	1	2	2	1	0	1	2	2	2	3	3	0	2	2	2	3	2	0	0	1	2	20	15
631191	1	1	1	2	0	0	1	1	3	3	3	0	2	2	2	3	2	0	0	1	2	21	15
605655	1	1	1	1	0	1	1	1	3	3	3	0	0	0	2	2	2	0	0	2	1	88	88
678039	1	2	2	1	0	0	2	2	3	3	3	0	0	0	2	3	2	0	0	1	2	38	32
671513	2	1	2	1	0	0	1	1	3	3	2	1	0	0	2	2	1	0	1	2	1	60	60
595065	1	1	2	2	0	1	1	1	3	3	3	0	0	0	2	3	2	0	0	1	2	30	20
585275	2	1	2	2	0	1	1	1	3	3	3	0	0	0	2	3	2	0	0	1	2	30	22
578966	1	1	1	1	0	1	1	1	2	3	3	0	1	1	2	3	2	0	0	1	2	8	2
626694	1	1	1	1	0	0	1	1	3	3	3	0	0	0	2	2	2	0	0	1	1	79	71
582281	1	1	1	1	0	0	1	1	2	3	2	1	0	0	2	3	1	0	1	1	2	35	30
662917	1	2	1	2	0	0	2	1	2	3	3	0	0	0	2	2	2	0	0	1	2	33	26
611584	1	1	1	1	2	2	1	1	3	3	3	0	2	2	2	3	2	0	0	1	2	23	18
598149	1	1	2	1	0	1	1	1	3	3	3	0	2	2	2	3	2	0	0	1	2	45	41
568636	1	1	2	2	0	0	1	1	3	3	3	0	0	0	2	2	2	0	0	2	1	107	107
580806	1	1	1	1	2	2	1	1	3	3	3	0	3	3	2	3	2	0	0	1	2	18	11
680646	1	1	1	1	0	0	1	2	1	3	2	1	1	1	2	3	1	0	1	1	2	37	27
588428	1	1	2	2	0	0	1	1	3	3	3	0	1	1	2	3	2	0	0	1	2	22	11
603112	1	2	1	2	0	1	2	1	3	3	3	0	0	0	2	3	2	0	0	2	1	89	89
602183	1	2	2	2	0	0	2	1	3	3	3	0	0	0	2	3	2	0	0	1	2	18	15
633029	2	2	2	2	0	0	2	1	2	3	3	0	1	1	2	2	2	0	0	1	1	76	42
639543	1	2	1	1	0	0	2	2	3	3	3	0	1	1	2	3	2	0	0	1	2	16	10
576186	1	1	1	1	0	1	1	1	2	3	3	0	1	1	2	3	2	0	0	1	2	30	20
607989	1	1	1	1	0	0	1	1	3	3	3	0	1	1	2	3	1	0	0	1	2	5	2
639939	1	2	2	2	0	0	2	2	3	3	3	0	1	1	2	2	2	0	0	1	2	24	17
641313	2	1	2	1	0	1	1	2	2	3	3	0	1	1	2	2	2	0	0	1	2	46	37
578692	2	1	2	2	2	2	1	1	3	3	3	0	1	1	2	3	2	0	0	1	2	8	5
594664	1	1	2	1	0	0	1	1	2	3	3	0	0	0	2	3	2	0	0	1	2	13	8
652942	2	2	2	2	2	2	2	2	1	3	3	0	1	1	2	3	1	0	0	1	2	27	21
687942	1	1	1	1	0	0	1	2	3	3	3	0	2	2	2	3	1	0	0	1	2	26	18
635891	2	2	2	2	0	0	2	1	2	3	2	1	2	2	2	3	1	0	1	1	2	29	20
601139	1	2	1	2	0	0	2	1	3	3	3	0	1	1	2	3	2	0	0	1	2	35	30
643516	1	2	1	1	2	2	2	2	3	3	3	0	0	0	2	3	1	0	0	1	2	13	7
685808	1	2	2	2	0	0	2	1	3	3	3	0	1	1	2	3	2	0	0	1	2	17	10
617081	1	1	1	2	0	1	1	1	2	3	3	0	1	1	2	3	2	0	0	1	2	33	25
608953	1	1	1	1	0	0	1	1	3	3	3	0	0	0	2	3	2	0	0	1	2	36	28
624734	1	2	2	2	0	0	2	1	3	3	3	0	1	1	2	3	2	0	0	1	2	30	20
669614	1	2	1	2	0	1	2	2	2	3	3	0	0	0	2	3	2	0	0	1	2	30	20
625829	2	2	2	2	0	0	2	1	2	3	3	0	0	0	2	3	2	0	0	1	2	20	15
622776	2	1	2	2	0	0	1	1	1	3	3	0	0	0	2	2	2	0	0	1	2	30	21
583507	1	2	1	1	2	2	2	1	3	3	3	0	0	0	2	3	2	0	0	1	2	35	25
619422	1	1	1	1	0	0	1	2	1	3	3	0	1	1	2	2	2	0	0	1	2	48	40
657583	1	2	1	2	0	0	2	2	2	3	3	0	0	0	2	2	2	0	0	2	1	66	66
668992	2	2	2	2	0	0	2	1	3	3	3	0	3	3	2	2	2	0	0	1	2	2	1
576423	1	1	1	1	0	0	1	1	3	3	3	0	1	1	2	2	2	0	0	2	1	103	103
560735	1	2	1	2	0	1	2	1	3	4	4	0	2	2	2	3	2	0	0	1	2	20	5
562039	1	1	1	2	0	0	1	1	3	3	3	0	1	1	2	3	2	0	0	1	2	33	19
611354	1	2	2	2	0	0	2	1	3	3	3	0	0	0	2	2	2	0	0	2	1	86	86
674183	1	1	1	1	0	1	1	1	3	3	3	0	2	2	2	3	2	0	0	1	2	9	4
672166	1	1	1	1	0	0	1	1	3	3	3	0	1	1	2	3	2	0	0	1	2	20	15
607783	1	1	1	1	0	0	1	1	3	4	4	0	0	0	2	2	2	0	0	1	2	21	7
576943	2	2	2	2	0	0	2	1	1	4	4	0	1	1	2	2	2	0	0	1	2	25	18
613135	1	1	2	2	0	1	1	1	3	4	4	0	2	2	2	3	2	0	0	1	2	7	2
676466	2	2	2	2	0	0	2	2	3	3	3	0	1	1	2	2	2	0	0	2	1	58	58
685451	1	2	1	1	0	0	2	1	2	3	3	0	0	0	2	3	2	0	0	1	2	35	30
583339	2	2	2	2	0	1	2	1	2	3	3	0	0	0	2	3	2	0	0	1	2	24	18
609559	1	1	1	2	0	0	1	1	3	3	3	0	3	3	2	2	2	0	0	1	2	4	3
604471	1	1	1	1	0	0	1	1	3	3	3	0	0	0	2	3	2	0	0	1	2	29	18
589234	1	1	1	1	2	2	1	1	3	3	3	0	1	1	2	2	2	0	0	1	2	48	41
590974	2	2	2	2	0	1	2	1	2	3	3	0	1	1	2	3	2	0	0	1	2	22	13
696150	1	2	1	2	0	0	2	1	3	3	3	0	1	1	2	3	2	0	0	1	2	33	18
607316	1	2	1	1	0	0	2	1	2	3	3	0	0	0	2	2	2	0	0	1	2	24	18
597550	1	1	1	1	0	1	1	1	3	3	3	0	0	0	2	2	2	0	0	1	2	30	23
585244	1	2	2	1	0	1	2	1	3	3	3	0	2	2	2	2	2	0	0	1	2	24	18
670625	1	1	1	2	0	0	1	2	3	3	3	0	0	0	2	2	2	0	0	2	1	61	61
596587	1	2	1	1	2	2	2	1	3	3	3	0	1	1	2	2	2	0	0	2	1	93	93
600215	1	2	2	2	0	1	2	1	3	3	3	0	0	0	2	3	2	0	0	2	2	0	0
638497	1	1	2	1	0	0	1	2	3	3	3	0	2	2	2	3	2	0	0	1	2	8	2
683375	1	2	1	2	0	0	2	1	3	3	3	0	0	0	2	3	2	0	0	1	2	50	46
594399	1	1	1	1	2	2	1	1	2	3	3	0	1	1	2	3	2	0	0	1	2	9	6
614347	1	1	1	1	0	1	1	1	3	3	3	0	2	2	2	3	2	0	0	1	2	13	7
595761	1	2	1	1	0	1	2	1	3	3	3	0	0	0	2	3	2	0	0	1	2	18	11
589132	1	1	1	1	2	2	1	1	3	3	3	0	0	0	2	2	2	0	0	2	1	96	96
771858	1	2	2	2	0	0	2	1	3	3	3	0	1	1	2	2	2	0	0	1	2	18	10
732561	1	2	2	1	0	1	2	1	3	3	3	0	3	3	2	3	2	0	0	1	2	20	10
775350	2	1	2	2	0	1	1	1	3	3	3	0	2	2	2	2	2	0	0	1	2	25	10
778135	2	1	2	2	0	1	1	1	2	3	3	0	0	0	2	3	2	0	0	1	2	33	25
747451	2	2	2	2	0	1	2	1	3	3	3	0	1	1	2	2	2	0	0	1	2	28	20
633783	1	2	1	1	0	1	2	2	3	3	3	0	0	0	2	2	2	0	0	1	2	34	23
777355	1	1	1	1	0	0	1	1	3	3	3	0	2	2	2	2	2	0	0	1	2	30	18
775271	1	2	2	1	0	0	2	1	3	3	3	0	1	1	2	2	2	0	0	1	2	19	18
780422	1	2	1	1	0	0	2	1	2	3	3	0	0	0	2	2	2	0	0	1	2	35	28
784248	1	2	1	2	0	0	2	1	3	3	3	0	2	2	2	3	2	0	0	1	2	22	18
561546	1	2	1	2	0	0	2	2	1	3	3	0	1	1	2	3	2	0	0	1	2	32	23
562801	1	1	1	1	0	1	1	2	1	3	3	0	0	0	2	3	2	0	0	1	2	30	25
563457	1	2	1	1	0	1	2	1	3	3	3	0	0	0	2	2	2	0	0	2	1	110	110
563276	1	2	1	1	0	0	2	1	3	3	3	0	0	0	2	3	2	0	0	1	2	6	3
567565	2	1	2	2	0	1	1	1	1	3	3	0	0	0	2	3	2	0	0	1	2	20	12
563368	1	1	2	2	0	1	1	1	3	3	3	0	0	0	2	3	2	0	0	1	2	20	12
561482	1	2	1	1	0	0	2	2	1	3	3	0	1	1	2	3	2	0	0	1	2	53	47
692830	1	2	1	2	0	0	2	2	2	3	3	0	0	0	2	2	2	0	0	1	2	34	26
585993	1	2	1	2	0	0	2	1	3	3	3	0	0	0	2	3	2	0	0	1	2	23	16
583541	1	1	2	2	0	0	1	2	1	3	3	0	0	0	2	3	2	0	0	2	2	1	1
599357	1	1	1	1	0	1	1	1	3	3	3	0	1	1	2	3	2	0	0	1	2	18	11
651441	1	2	1	2	0	0	2	2	1	3	3	0	0	0	2	3	2	0	0	1	2	27	17
560421	1	2	2	2	0	0	2	1	3	3	3	0	3	3	2	3	2	0	0	1	2	18	10
562366	1	1	1	1	0	0	1	1	3	3	3	0	0	0	2	3	2	0	0	1	2	22	14
660641	1	2	2	2	0	0	2	1	3	3	3	0	0	0	2	3	2	0	0	1	2	25	17
592124	2	1	2	2	0	1	1	1	2	3	3	0	0	0	2	3	2	0	0	1	2	33	25
600313	1	1	1	1	0	0	1	2	1	3	3	0	1	1	2	3	2	0	0	2	1	91	91
567710	1	2	1	1	0	1	2	2	2	3	3	0	0	0	1	3	2	0	0	1	2	32	26
573718	1	1	2	2	0	1	1	2	2	3	3	0	1	1	1	3	2	0	0	1	2	10	5
651580	1	2	2	1	0	0	2	2	2	3	3	0	0	0	2	2	2	0	0	2	1	69	69
642673	2	2	2	2	0	0	2	1	3	4	4	0	2	2	2	3	2	0	0	1	2	2	1
554056	2	1	2	1	0	1	1	1	3	3	3	0	1	1	2	3	2	0	0	1	2	50	44
654285	2	1	2	2	0	1	1	1	3	3	3	0	0	0	2	2	2	0	0	1	2	25	17
566747	1	2	1	2	0	0	2	1	2	3	3	0	0	0	2	3	2	0	0	1	2	33	25
574441	2	1	2	2	0	1	1	1	2	3	3	0	0	0	2	2	2	0	0	2	1	104	104
645627	1	2	2	2	0	1	2	1	3	3	3	0	1	1	2	3	2	0	0	1	2	18	8
599818	1	1	2	2	0	1	1	1	3	3	3	0	0	0	2	3	2	0	0	1	2	30	20
603741	1	1	2	1	0	0	1	2	2	3	3	0	0	0	2	3	2	0	0	1	2	25	20
564878	1	1	1	1	0	1	1	2	3	3	3	0	0	0	2	3	2	0	0	1	2	5	3
576109	1	1	1	1	0	1	1	1	3	3	3	0	0	0	2	3	2	0	0	1	2	18	10
600726	1	1	1	1	0	0	1	1	3	3	3	0	2	2	2	3	2	0	0	1	2	22	14
670531	1	2	1	1	0	1	2	1	3	3	3	0	0	0	2	2	2	0	0	2	2	2	2
595176	1	2	1	2	0	1	2	1	3	3	3	0	2	2	2	3	2	0	0	1	2	44	20
592582	1	1	1	2	0	0	1	1	3	3	3	0	2	2	2	3	2	0	0	1	2	30	23
567910	1	1	1	1	0	1	1	1	3	3	3	0	0	0	2	3	2	0	0	1	2	20	10
572497	1	1	1	1	0	0	1	1	3	3	3	0	1	1	2	3	2	0	0	1	2	28	20
651876	1	1	2	2	0	0	1	2	2	3	3	0	0	0	2	3	2	0	0	1	2	44	36
597616	2	2	2	2	0	1	2	2	1	3	3	0	0	0	2	3	2	0	0	1	2	21	13
652700	1	1	1	1	0	0	1	1	3	3	3	0	0	0	2	3	2	0	0	1	2	38	23
595649	1	1	2	1	0	1	1	1	3	3	3	0	0	0	2	3	2	0	0	1	2	15	5
691150	1	2	1	2	0	1	2	1	3	3	3	0	0	0	2	3	2	0	0	1	2	20	14
575226	2	1	1	1	0	0	1	1	2	3	3	0	0	0	2	3	2	0	0	1	2	30	22
664273	2	1	2	2	0	0	1	1	3	4	4	0	0	0	2	2	1	0	0	2	1	38	38
696286	2	1	2	2	0	0	1	1	3	3	3	0	1	1	2	2	1	0	0	1	2	14	11
697040	1	1	2	1	0	1	1	1	3	3	3	0	0	0	2	2	2	0	0	2	1	51	51
698073	1	2	2	2	0	0	2	1	3	3	3	0	0	0	1	3	2	0	0	1	2	36	27
698252	1	1	2	2	0	1	1	1	3	3	3	0	1	1	2	2	2	0	0	1	2	34	11
698255	1	1	1	1	0	0	1	1	3	3	3	0	0	0	2	2	2	0	0	2	1	51	51
698270	1	1	2	1	0	0	1	1	3	3	3	0	0	0	2	2	2	0	0	1	2	2	2
698354	2	2	2	2	0	0	2	1	2	3	3	0	0	0	2	2	2	0	0	1	2	12	10
698619	1	1	1	1	0	0	1	1	3	3	3	0	0	0	2	3	1	0	0	1	2	16	9
699954	2	1	2	2	0	1	1	1	2	3	3	0	0	0	2	3	2	0	0	1	2	29	24
700203	2	2	2	2	0	0	2	1	3	3	3	0	0	0	2	3	2	0	0	2	1	50	50
700623	2	2	2	2	0	0	2	1	2	3	3	0	0	0	2	3	2	0	0	2	1	50	50
701540	1	1	1	1	0	1	1	1	2	3	3	0	2	2	2	3	2	0	0	2	2	3	3
701723	1	2	1	1	0	0	2	1	3	3	3	0	0	0	2	3	1	0	0	2	1	48	48
701752	1	2	2	2	0	1	2	1	2	3	3	0	0	0	2	3	2	0	0	1	2	11	3
701901	1	2	1	1	0	1	2	1	3	4	4	0	3	3	2	2	2	0	0	1	2	4	2
701954	1	1	1	1	0	1	1	1	3	3	3	0	1	1	2	3	2	0	0	1	2	29	23
702199	1	2	2	2	0	1	2	1	3	3	3	0	1	1	2	3	2	0	0	1	2	29	23
702482	1	2	1	1	0	0	2	1	3	3	3	0	0	0	2	2	2	0	0	1	2	7	4
703219	2	2	2	2	0	1	2	1	2	3	3	0	0	0	2	2	2	0	0	2	1	49	49
703842	1	1	1	1	0	0	1	1	2	3	2	1	1	1	2	3	1	0	1	2	1	47	47
705488	1	2	1	1	0	0	2	1	3	3	3	0	2	2	2	2	1	0	0	1	2	19	13
705931	1	2	1	2	0	0	2	1	3	3	3	0	2	2	2	3	1	0	0	1	2	9	4
706029	1	2	1	2	0	1	2	1	3	3	3	0	0	0	2	2	2	0	0	2	1	48	48
706334	1	1	1	1	0	0	1	1	3	3	3	0	0	0	2	2	2	0	0	2	1	48	48
706634	1	1	1	1	0	0	1	1	3	3	3	0	0	0	2	2	2	0	0	1	1	48	40
706797	1	2	1	2	0	0	2	1	3	3	3	0	1	1	2	2	2	0	0	2	1	48	48
706817	2	2	2	2	0	0	2	1	2	3	3	0	0	0	2	3	2	0	0	1	2	27	13
706866	2	2	2	2	0	0	2	1	3	3	3	0	0	0	2	2	2	0	0	2	1	48	48
707515	2	2	2	1	0	1	2	1	2	3	3	0	0	0	2	3	2	0	0	2	1	47	47
708016	1	1	2	1	0	0	1	1	3	4	4	0	0	0	2	3	1	0	0	1	2	8	6
708077	1	2	2	2	2	2	2	1	3	3	2	1	3	3	2	3	1	0	1	1	2	29	26
708864	2	1	2	2	0	1	1	1	2	3	3	0	1	1	2	3	2	0	0	1	1	47	46
709304	1	2	1	1	0	0	2	1	3	3	3	0	0	0	2	2	2	0	0	1	2	12	5
709901	1	2	2	2	0	0	2	1	3	3	3	0	0	0	2	2	2	0	0	1	2	14	5
710787	1	2	1	1	0	0	2	1	2	3	3	0	0	0	2	2	2	0	0	1	2	12	4
711041	2	2	2	2	0	0	2	1	3	3	3	0	0	0	2	3	2	0	0	2	1	47	47
712028	1	2	1	1	0	1	2	1	3	3	3	0	2	2	2	2	2	0	0	1	2	12	6
713038	1	2	1	2	0	0	2	1	3	4	4	0	1	1	2	3	2	0	0	2	1	46	35
714302	1	2	2	1	0	0	2	1	3	3	3	0	1	1	2	2	2	0	0	1	2	10	5
714405	1	2	1	1	0	1	2	1	3	3	3	0	1	1	2	3	2	0	0	2	1	45	45
714990	2	2	2	2	0	1	2	1	2	3	3	0	0	0	2	3	2	0	0	1	2	32	24
715845	1	2	1	2	0	0	2	1	3	3	3	0	1	1	1	3	2	0	0	1	2	16	10
715967	1	1	1	2	0	0	1	1	3	3	3	0	0	0	2	3	2	0	0	2	1	45	45
716187	1	2	1	1	0	0	2	1	3	3	3	0	1	1	2	3	1	0	0	1	1	44	35
717002	1	2	1	2	0	0	2	1	3	3	3	0	0	0	2	3	2	0	0	1	2	20	11
717127	1	2	2	2	0	1	2	1	3	3	3	0	1	1	2	3	2	0	0	2	1	44	44
717214	1	1	2	1	0	0	1	1	3	3	3	0	0	0	2	3	2	0	0	2	1	45	45
718055	1	2	1	2	0	0	2	1	2	3	3	0	1	1	1	2	2	0	0	2	2	12	12
718446	1	2	1	1	0	1	2	1	3	3	3	0	2	2	2	3	2	0	0	2	1	44	44
718463	1	1	1	1	0	1	1	1	3	3	3	0	1	1	2	3	2	0	0	1	2	23	14
718886	1	1	1	2	0	0	1	1	3	3	3	0	0	0	2	3	2	0	0	2	1	44	44
718980	2	1	2	1	0	1	1	1	3	3	3	0	0	0	2	3	2	0	0	1	1	44	33
719460	1	1	1	1	0	0	1	1	3	3	3	0	0	0	2	2	1	0	0	2	1	43	43
719518	1	2	2	2	0	0	2	1	3	3	3	0	0	0	2	3	2	0	0	2	1	44	44
719789	1	2	1	1	0	0	2	1	3	3	3	0	0	0	2	3	2	0	0	2	1	44	44
720042	1	2	2	2	0	0	2	1	3	3	0	3	1	1	2	3	1	1	1	1	2	21	15
720387	1	2	2	2	0	1	2	1	3	4	4	0	1	1	2	3	2	0	0	1	2	10	4
722517	1	1	1	1	0	0	1	1	2	3	3	0	0	0	1	3	2	0	0	1	2	9	8
722584	1	2	1	1	0	0	2	1	3	3	3	0	1	1	2	2	2	0	0	2	1	42	42
722893	1	2	2	2	0	1	2	1	3	4	4	0	0	0	1	3	2	0	0	1	2	12	7
723683	1	2	1	2	0	1	2	1	2	3	3	0	0	0	2	3	2	0	0	1	2	23	15
723963	2	2	2	2	0	0	2	1	2	3	3	0	0	0	2	2	1	0	0	2	1	40	40
724412	2	2	1	1	0	1	2	1	2	3	3	0	0	0	2	3	2	0	0	2	2	1	1
725470	1	2	1	2	0	1	2	1	3	3	3	0	0	0	2	3	2	0	0	1	2	22	17
726090	1	2	2	1	0	0	2	2	3	3	3	0	0	0	2	3	2	0	0	1	2	21	15
726633	1	2	2	1	0	1	2	1	3	3	3	0	2	2	2	3	2	0	0	2	1	41	41
727773	1	1	1	1	0	0	1	1	3	3	3	0	0	0	2	2	1	0	0	2	1	40	40
728538	1	2	2	2	0	0	2	1	3	3	3	0	0	0	2	3	2	0	0	1	1	41	35
728803	1	1	1	2	0	1	1	1	3	3	3	0	1	1	2	2	2	0	0	1	1	40	28
729190	1	2	1	2	0	1	2	1	2	3	3	0	0	0	2	2	2	0	0	1	2	19	11
729895	2	1	2	2	0	0	1	1	2	3	3	0	0	0	2	2	2	0	0	1	1	40	29
731009	1	1	1	1	0	1	1	1	2	3	3	0	0	0	2	2	2	0	0	1	2	19	13
731291	1	1	2	2	0	0	1	1	3	3	3	0	0	0	2	2	2	0	0	1	2	19	13
731447	1	2	2	1	0	0	2	1	3	3	3	0	1	1	2	2	2	0	0	2	1	40	40
731601	2	2	2	2	0	0	2	1	3	3	3	0	2	2	2	3	2	0	0	1	2	13	12
731990	1	2	1	1	0	0	2	1	3	4	4	0	0	0	2	2	2	0	0	2	1	39	19
732393	2	1	2	2	0	1	1	1	2	3	3	0	1	1	2	3	2	0	0	1	2	27	25
733261	1	1	1	1	0	0	1	1	3	3	3	0	1	1	2	3	2	0	0	1	2	22	10
733945	1	2	2	1	2	2	2	1	3	3	3	0	2	2	2	3	1	0	0	1	1	38	6
734174	1	1	2	1	0	1	1	1	3	3	3	0	1	1	2	3	2	0	0	1	2	3	2
734746	2	1	2	2	0	0	1	1	2	3	3	0	1	1	2	3	2	0	0	1	1	38	36
735665	1	1	2	2	0	0	1	1	3	3	3	0	1	1	2	3	2	0	0	1	1	38	24
735681	1	2	2	2	0	0	2	1	3	3	3	0	0	0	2	3	2	0	0	1	2	13	11
735686	1	2	1	1	0	0	2	1	3	3	3	0	0	0	2	2	2	0	0	1	2	7	4
771243	1	2	1	2	0	1	2	1	3	3	3	0	0	0	2	2	2	0	0	2	1	27	27
736219	1	2	1	1	0	0	2	1	3	3	3	0	2	2	2	3	2	0	0	1	2	9	4
736525	1	1	2	2	0	1	1	1	3	3	3	0	0	0	2	3	2	0	0	2	1	38	38
737021	2	2	2	2	0	0	2	1	3	3	3	0	0	0	1	2	1	0	0	1	1	37	13
737190	1	1	1	2	0	1	1	1	3	3	3	0	1	1	2	3	2	0	0	1	2	17	11
737369	1	2	1	1	0	0	2	1	3	3	3	0	0	0	2	3	2	0	0	2	2	1	1
737608	1	1	2	1	0	0	1	1	2	4	4	0	0	0	2	2	2	0	0	1	2	17	10
737711	1	1	1	1	0	0	1	1	3	3	3	0	1	1	2	1	2	0	0	1	2	10	8
738110	1	2	2	2	0	0	2	1	3	3	3	0	0	0	2	2	2	0	0	2	1	37	37
738112	1	2	1	2	0	0	2	1	3	3	3	0	0	0	2	2	2	0	0	2	1	37	37
738549	2	2	2	2	0	0	2	1	2	3	3	0	0	0	2	2	2	0	0	2	1	37	37
738744	1	2	2	2	0	0	2	1	3	3	3	0	2	2	2	2	1	0	0	1	2	16	9
738936	1	1	1	2	0	0	1	1	1	3	3	0	0	0	2	2	2	0	0	1	2	32	23
739553	2	2	2	2	0	0	2	1	2	3	3	0	0	0	2	1	2	0	0	2	1	37	37
739763	1	2	1	2	0	0	2	1	2	3	3	0	0	0	2	2	2	0	0	1	2	18	13
739766	1	1	1	1	0	0	1	1	3	3	3	0	0	0	2	2	2	0	0	1	2	19	10
739926	1	2	2	1	0	1	2	1	3	3	3	0	0	0	2	2	2	0	0	1	2	21	10
740705	1	2	1	2	0	0	2	1	3	3	3	0	0	0	2	1	2	0	0	1	2	24	11
741754	1	1	1	2	0	0	1	1	3	3	3	0	0	0	2	2	2	0	0	2	1	36	36
742138	1	2	1	1	0	1	2	1	3	3	3	0	1	1	2	2	2	0	0	2	2	15	15
742514	1	1	1	2	0	1	1	1	2	3	3	0	1	1	2	2	2	0	0	1	2	17	9
742798	1	2	1	2	0	0	2	1	3	3	3	0	1	1	2	2	2	0	0	2	1	36	36
742846	2	2	2	2	0	0	2	1	3	3	3	0	1	1	2	2	2	0	0	1	2	21	15
743114	2	2	2	2	0	1	2	1	2	3	3	0	1	1	2	2	2	0	0	2	1	36	36
743339	1	1	1	2	0	0	1	1	3	3	3	0	0	0	2	2	2	0	0	2	1	36	36
743856	1	1	2	2	0	0	1	1	2	3	3	0	1	1	2	2	2	0	0	1	2	7	5
744141	2	2	2	2	0	1	2	1	2	3	3	0	0	0	2	2	2	0	0	1	1	35	25
744289	1	1	1	2	0	1	1	1	3	3	3	0	0	0	2	2	2	0	0	2	1	35	35
745125	1	1	2	2	0	1	1	1	3	3	3	0	0	0	2	2	2	0	0	1	2	24	17
746651	2	1	2	2	0	0	1	1	2	3	3	0	0	0	2	2	2	0	0	2	1	35	35
748159	1	2	2	1	0	1	2	1	2	3	3	0	0	0	2	2	2	0	0	1	2	29	23
748484	1	2	1	2	0	0	2	1	3	3	0	3	0	0	2	2	1	1	1	2	1	33	33
754331	1	1	1	1	0	1	1	2	1	3	3	0	1	1	2	2	2	0	0	1	1	32	11
755189	1	2	1	1	0	0	2	2	3	3	3	0	2	2	2	2	2	0	0	1	2	4	2
755819	1	2	1	1	0	0	2	1	3	4	4	0	0	0	2	2	1	0	0	2	1	30	30
757867	1	1	2	2	0	1	1	1	3	3	3	0	1	1	2	2	2	0	0	2	1	31	31
759928	2	2	2	2	2	2	2	1	2	3	3	0	0	0	2	2	1	0	0	1	2	24	15
760090	1	1	1	1	0	0	1	1	3	3	3	0	2	2	2	2	2	0	0	2	1	31	31
760578	2	2	2	2	0	0	2	1	2	3	3	0	2	2	2	3	1	0	0	1	2	7	6
761074	1	1	1	1	0	1	1	1	3	3	3	0	2	2	2	2	2	0	0	2	2	3	3
762561	1	2	1	1	0	1	2	1	3	3	3	0	0	0	2	2	2	0	0	2	1	30	30
764014	2	1	2	2	0	1	1	1	2	3	3	0	0	0	2	2	2	0	0	1	1	29	20
765484	1	1	1	1	0	1	1	1	3	3	3	0	0	0	2	2	2	0	0	1	1	29	8
765823	1	2	2	2	0	0	2	1	2	3	3	0	0	0	2	3	1	0	0	2	1	28	28
767883	1	1	2	2	0	1	1	1	3	3	3	0	0	0	2	2	2	0	0	1	2	13	11
769201	2	1	2	2	0	0	1	1	2	3	3	0	1	1	2	2	2	0	0	1	2	7	4
772474	1	2	2	1	0	0	2	1	3	3	3	0	0	0	2	3	2	0	0	2	1	27	27
773213	2	2	1	2	0	0	2	1	2	3	3	0	0	0	2	3	2	0	0	2	1	26	26
789976	1	2	1	1	0	0	2	1	2	3	3	0	0	0	2	2	2	0	0	2	1	21	21
769010	2	2	1	2	0	0	2	1	2	3	3	0	2	2	2	2	1	0	0	2	1	25	25
701042	2	2	1	1	0	0	2	1	2	3	3	0	0	0	2	2	1	0	0	1	1	49	6
765835	2	2	2	2	0	0	2	1	2	3	3	0	3	3	2	2	1	0	0	1	2	14	10
763719	1	2	1	1	0	0	2	1	3	3	3	0	2	2	1	2	2	0	0	1	2	9	6
775746	2	2	2	2	0	1	2	1	1	3	3	0	0	0	2	3	2	0	0	1	2	3	2
702633	2	2	2	2	0	1	2	2	2	3	3	0	0	0	2	2	2	0	0	2	1	49	49
712415	2	1	2	2	0	1	1	1	1	3	3	0	1	1	2	3	2	0	0	1	2	17	7
715279	1	1	2	2	0	0	1	2	2	3	3	0	1	1	2	3	1	0	0	2	1	44	44
716245	2	2	1	1	0	0	2	2	1	3	3	0	0	0	2	3	2	0	0	2	1	45	45
717516	1	1	1	2	0	0	1	2	1	3	3	0	0	0	2	3	2	0	0	1	2	32	27
777890	1	2	1	1	0	1	2	1	1	3	3	0	1	1	2	3	2	0	0	2	1	25	25
720415	2	1	2	2	0	0	1	1	1	3	3	0	0	0	2	3	2	0	0	1	2	22	9
722892	1	2	1	1	0	0	2	2	1	3	3	0	0	0	2	3	2	0	0	2	2	0	0
728228	1	2	1	2	0	1	2	2	2	3	3	0	0	0	2	2	2	0	0	2	2	30	30
731592	2	1	2	2	0	0	1	2	1	3	3	0	0	0	2	3	1	0	0	2	1	38	38
736220	1	1	2	2	0	1	1	1	2	3	3	0	0	0	2	3	2	0	0	2	1	38	38
736704	1	1	1	1	0	0	1	2	1	3	3	0	1	1	2	3	2	0	0	1	2	13	8
743896	2	2	2	1	0	0	2	2	1	3	3	0	0	0	2	2	2	0	0	2	1	36	36
744076	1	2	1	1	0	1	2	1	1	3	3	0	0	0	2	1	2	0	0	2	1	35	35
746500	1	1	2	2	0	0	1	1	1	3	3	0	2	2	2	2	2	0	0	1	2	12	8
757199	1	2	1	1	2	2	2	1	2	3	3	0	0	0	2	2	1	0	0	2	1	29	29
758919	2	1	2	2	0	0	1	1	1	3	0	3	0	0	2	2	1	1	1	1	1	30	17
759542	2	2	1	2	0	0	2	2	1	3	3	0	1	1	2	2	1	0	0	2	1	29	29
760739	2	2	2	2	0	0	2	1	1	3	3	0	0	0	2	2	2	0	0	1	2	14	10
761490	1	2	1	2	0	1	2	2	2	3	3	0	0	0	2	2	2	0	0	2	1	30	30
766664	2	1	2	2	0	0	1	2	1	3	3	0	0	0	2	3	2	0	0	2	1	28	28
767676	2	1	2	2	0	0	1	1	1	3	3	0	0	0	2	2	2	0	0	1	2	7	2
768326	1	1	2	1	0	0	1	2	1	3	3	0	1	1	2	3	2	0	0	1	2	14	13
788888	1	2	1	1	2	2	2	2	2	3	3	0	2	2	2	2	1	0	0	2	1	20	20
804916	1	2	2	1	0	0	2	1	1	3	3	0	0	0	2	2	2	0	0	2	1	16	16
801549	2	1	2	2	0	1	1	1	1	3	3	0	0	0	2	2	2	0	0	2	1	17	17
762908	1	2	1	1	0	1	2	2	1	3	3	0	0	0	2	2	2	0	0	2	1	29	29
764378	1	2	1	1	0	0	2	1	1	3	3	0	0	0	2	2	2	0	0	2	2	12	12
776523	1	2	2	1	0	0	2	2	1	3	3	0	2	2	1	3	1	0	0	1	2	15	6
810340	2	2	2	2	0	0	2	1	1	4	4	0	1	1	2	3	2	0	0	2	1	14	12
775331	1	2	2	2	0	1	2	1	3	3	3	0	0	0	2	2	2	0	0	2	1	25	25
633783	1	2	1	2	0	1	2	2	3	3	3	0	0	0	2	2	2	0	0	1	2	34	23
697979	1	1	2	2	0	1	1	1	3	4	4	0	2	2	2	3	2	0	0	2	1	51	25
701803	2	2	2	2	0	0	2	1	3	3	2	1	2	2	2	2	1	0	1	1	1	30	21
714296	1	2	2	2	0	1	2	1	3	3	3	0	2	2	2	2	2	0	0	1	2	25	17
714526	1	2	2	1	0	1	2	1	3	3	3	0	0	0	2	3	2	0	0	2	2	1	1
716528	1	2	1	1	0	1	2	1	3	4	4	0	3	3	2	2	2	0	0	1	2	25	12
779544	1	2	1	1	0	0	2	1	3	3	3	0	3	3	2	3	1	0	0	1	2	6	3
721092	1	2	2	2	0	0	2	1	3	3	2	1	0	0	2	3	1	0	1	2	1	41	41
729238	1	1	1	1	0	0	1	1	3	3	3	0	0	0	2	2	2	0	0	2	1	40	40
730295	1	2	1	1	0	0	2	1	3	3	3	0	0	0	2	2	2	0	0	2	1	40	40
733590	1	1	2	1	0	0	1	1	3	3	3	0	1	1	2	3	2	0	0	1	1	39	30
740798	1	1	1	2	0	0	1	1	3	4	4	0	1	1	2	3	2	0	0	1	2	8	4
746295	1	1	1	1	0	1	1	1	3	3	3	0	1	1	2	2	2	0	0	2	1	35	35
746391	1	1	2	1	0	0	1	1	3	3	3	0	1	1	2	3	2	0	0	1	2	26	20
747107	1	2	2	2	2	2	2	1	3	4	4	0	0	0	1	3	1	0	0	1	2	18	15
747451	2	2	2	2	0	1	2	1	3	3	3	0	1	1	2	2	2	0	0	1	2	28	20
749287	1	1	1	1	0	0	1	1	3	3	3	0	1	1	2	2	1	0	0	1	2	10	5
749462	1	2	1	2	0	1	2	1	3	3	3	0	0	0	2	2	2	0	0	1	1	34	24
750818	1	2	1	1	0	0	2	1	3	3	3	0	0	0	2	2	2	0	0	1	2	12	7
750907	1	2	1	1	0	0	2	1	3	3	2	1	0	0	2	2	1	0	1	2	1	31	31
751837	1	2	2	2	0	0	2	1	3	3	2	1	0	0	2	2	1	0	1	2	1	31	31
751945	1	1	1	1	0	0	1	1	3	3	3	0	3	3	2	2	1	0	0	1	2	10	4
608470	1	1	2	1	0	0	1	1	2	3	3	0	0	0	2	3	1	0	0	1	2	53	48
630016	2	1	2	2	2	2	1	1	3	3	3	0	2	2	2	3	1	0	0	1	2	16	11
569683	1	1	2	2	0	1	1	1	3	4	4	0	1	1	2	2	2	0	0	1	2	66	19
657745	2	2	1	2	0	0	2	1	3	3	3	0	0	0	2	3	1	0	0	2	1	66	66
619505	2	2	2	2	2	2	2	1	3	3	3	0	0	0	2	2	2	0	0	1	2	43	33
604378	1	2	1	1	0	0	2	1	3	3	3	0	0	0	2	3	2	0	0	2	1	89	89
574899	1	2	2	2	0	0	2	1	3	4	4	0	0	0	2	2	1	0	0	2	1	104	104
775893	1	2	1	1	0	0	2	1	3	3	3	0	0	0	2	2	1	0	0	1	1	23	20
682080	1	2	1	1	0	0	2	1	3	3	3	0	1	1	2	2	2	0	0	1	2	14	6
688214	1	1	1	1	0	1	1	1	2	3	3	0	2	2	2	2	2	0	0	1	2	25	15
561509	1	1	2	2	0	0	1	1	3	3	3	0	1	1	2	2	2	0	0	2	1	111	111
593996	1	2	1	1	0	1	2	1	3	3	3	0	0	0	2	2	2	0	0	1	2	40	31
603889	2	1	2	2	0	1	1	1	3	4	4	0	0	0	2	3	2	0	0	2	2	1	1
617989	1	2	1	2	0	0	2	1	3	3	3	0	2	2	2	3	2	0	0	1	2	24	19
776745	2	1	2	2	0	0	1	1	2	3	3	0	1	1	2	2	1	0	0	2	1	23	23
621676	1	2	1	2	0	0	2	1	3	3	0	3	0	0	2	2	1	1	1	2	2	60	60
562626	1	2	1	2	0	0	2	1	2	3	3	0	0	0	2	3	2	0	0	2	2	1	1
782632	1	2	1	2	0	1	2	1	3	3	3	0	0	0	2	2	2	0	0	2	2	11	11
637370	1	2	2	2	0	0	2	1	3	3	3	0	0	0	2	2	1	0	0	2	1	74	74
597362	1	1	2	1	0	0	1	1	2	3	3	0	0	0	2	3	2	0	0	1	2	53	47
690321	1	2	2	1	0	1	2	1	2	3	3	0	2	2	2	2	2	0	0	2	1	54	54
645514	1	2	1	1	0	0	2	1	2	3	3	0	2	2	2	2	2	0	0	1	2	24	20
751837	1	2	2	2	0	0	2	1	3	3	2	1	0	0	2	2	1	0	1	2	1	31	31
680468	1	2	1	1	0	0	2	1	2	3	3	0	0	0	2	3	2	0	0	1	2	13	6
685425	1	1	1	2	0	1	1	1	3	3	3	0	0	0	2	3	2	0	0	1	2	51	42
644220	1	1	1	1	0	0	1	1	3	3	3	0	3	3	2	2	2	0	0	1	2	4	2
676370	2	1	2	2	0	1	1	1	3	3	3	0	2	2	2	3	2	0	0	1	2	51	44
653169	1	2	1	1	0	0	2	1	3	3	3	0	0	0	2	3	2	0	0	1	2	38	28
686263	2	2	1	2	0	0	2	1	3	3	3	0	0	0	2	3	1	0	0	1	2	9	4
636672	1	2	2	2	0	0	2	1	3	3	3	0	2	2	2	2	1	0	0	1	2	7	4
781154	1	1	1	1	2	2	1	1	3	3	2	1	0	0	2	2	1	0	1	2	1	23	23
685109	1	2	1	2	0	1	2	2	3	3	3	0	0	0	2	3	2	0	0	2	1	56	56
756996	1	1	1	2	0	0	1	1	3	4	4	0	3	3	2	2	1	0	0	2	1	30	30
776065	1	1	2	2	0	0	1	1	3	3	3	0	2	2	2	2	2	0	0	2	1	25	25
687205	1	1	1	1	0	1	1	1	3	3	3	0	0	0	2	2	2	0	0	1	2	30	25
678695	2	2	1	1	0	0	2	1	3	3	3	0	0	0	2	3	2	0	0	1	2	27	19
654298	1	1	2	2	0	0	1	1	3	3	3	0	0	0	2	3	2	0	0	1	2	16	10
647627	2	2	2	1	0	1	2	1	3	3	3	0	1	1	2	2	2	0	0	1	2	33	29
657879	2	1	2	1	0	0	1	1	3	3	0	3	0	0	2	2	1	1	1	2	1	63	63
749287	1	1	1	1	0	0	1	1	3	3	3	0	1	1	2	2	1	0	0	1	2	10	5
666214	1	2	1	2	0	0	2	1	3	4	4	0	1	1	1	2	1	0	0	1	2	25	10
656493	2	2	2	2	0	1	2	1	3	3	3	0	0	0	2	3	2	0	0	1	2	5	3
635182	1	2	1	2	0	0	2	1	3	3	3	0	2	2	2	3	2	0	0	1	2	29	24
756846	1	1	1	1	2	2	1	1	3	4	4	0	3	3	2	2	1	0	0	1	2	24	10
671322	1	2	1	2	0	1	2	1	3	3	3	0	1	1	2	3	2	0	0	1	2	3	2
771211	1	1	1	1	0	0	1	1	3	3	3	0	2	2	2	2	1	0	0	1	2	6	3
656181	1	1	1	2	0	0	1	1	3	3	3	0	1	1	2	3	2	0	0	1	2	15	9
692548	1	2	1	2	0	0	2	1	2	4	4	0	1	1	2	2	1	0	0	1	2	35	20
637170	1	2	1	2	0	0	2	1	3	3	3	0	1	1	2	3	2	0	0	1	2	3	2
605835	2	1	2	2	0	0	1	1	2	3	3	0	0	0	2	3	2	0	0	1	2	29	25
645304	1	1	2	2	0	0	1	1	2	3	3	0	0	0	2	2	2	0	0	1	2	52	44
676123	1	1	1	1	2	2	1	1	3	3	3	0	3	3	1	2	2	0	0	1	2	30	20
616379	1	1	2	2	2	2	1	1	3	3	3	0	2	2	2	3	2	0	0	1	2	13	8
654308	1	2	1	1	0	1	2	1	2	4	4	0	0	0	2	3	2	0	0	1	2	10	4
775767	2	2	2	2	0	0	2	1	2	3	3	0	0	0	2	2	2	0	0	1	2	3	2
627506	1	2	1	2	0	0	2	1	3	3	3	0	0	0	2	2	2	0	0	2	1	79	79
612150	1	1	1	1	0	0	1	1	3	3	3	0	3	3	2	2	2	0	0	1	2	2	1
604205	1	1	1	1	0	0	1	1	3	4	4	0	1	1	2	3	2	0	0	1	2	5	2
701803	2	2	2	2	0	0	2	1	3	3	2	1	2	2	2	2	1	0	1	1	1	30	21
563813	1	1	1	2	0	0	1	1	2	3	3	0	0	0	2	2	2	0	0	2	1	110	110
602307	2	2	2	2	0	0	2	1	1	3	3	0	0	0	2	2	2	0	0	1	2	30	26
560703	1	2	2	2	0	0	2	1	2	3	3	0	1	1	2	3	2	0	0	1	2	66	60
608310	1	1	1	1	0	0	1	1	2	3	3	0	1	1	2	3	2	0	0	1	2	27	18
597308	1	1	2	2	0	1	1	1	3	3	3	0	1	1	2	2	2	0	0	1	2	4	2
599983	1	1	1	2	0	1	1	1	3	3	3	0	1	1	2	3	2	0	0	1	2	3	2
586344	1	1	1	2	0	0	1	1	3	3	3	0	2	2	2	3	2	0	0	1	2	13	10
775134	1	2	2	2	0	1	2	1	3	3	3	0	0	0	2	2	2	0	0	2	2	1	1
686032	1	2	2	2	2	2	2	1	3	3	3	0	0	0	2	3	2	0	0	1	2	9	4
569523	1	2	1	1	0	0	2	1	2	3	3	0	0	0	2	2	2	0	0	1	2	52	43
629058	1	2	1	2	0	0	2	1	3	3	3	0	0	0	2	3	2	0	0	1	2	44	40
630939	1	2	2	2	0	0	2	1	2	3	3	0	1	1	2	2	2	0	0	1	2	19	14
591851	2	2	2	2	0	0	2	1	2	3	3	0	0	0	2	2	2	0	0	2	1	95	95
564415	1	2	1	1	0	0	2	1	3	3	3	0	2	2	2	2	2	0	0	1	2	88	83
591186	2	1	2	2	0	0	1	1	2	3	0	3	0	0	2	3	1	1	1	2	1	94	94
671009	1	1	2	1	0	0	1	1	3	3	3	0	0	0	2	2	2	0	0	1	2	43	35
776250	2	2	2	2	0	0	2	1	1	3	3	0	0	0	2	3	2	0	0	1	2	24	12
653662	1	1	1	1	2	2	1	1	3	3	3	0	1	1	1	3	2	0	0	1	2	17	10
593784	1	1	2	1	0	1	1	1	3	3	3	0	2	2	2	3	2	0	0	1	2	37	24
583143	1	2	2	2	2	2	2	1	3	3	3	0	1	1	2	3	2	0	0	1	2	8	2
624407	1	2	1	1	0	1	2	1	3	3	3	0	1	1	2	2	2	0	0	1	2	24	12
567856	1	1	2	2	0	0	1	1	3	3	3	0	0	0	2	3	2	0	0	1	2	23	13
684083	1	2	1	1	0	1	2	1	3	3	3	0	1	1	2	3	2	0	0	1	2	12	4
776484	1	2	1	1	0	0	2	1	3	3	3	0	2	2	2	2	2	0	0	1	2	24	21
679754	1	1	1	2	2	2	1	1	3	3	3	0	2	2	2	3	2	0	0	1	2	5	2
602377	2	2	2	2	0	1	2	1	3	3	3	0	0	0	2	3	2	0	0	2	1	90	90
693593	2	2	2	1	2	2	2	1	2	3	3	0	1	1	1	3	2	0	0	1	2	20	9
568506	2	2	2	2	0	1	2	1	1	3	3	0	0	0	2	3	2	0	0	1	2	23	11
615011	1	2	2	2	0	0	2	1	2	3	3	0	3	3	2	3	2	0	0	1	2	5	2
675094	1	2	2	2	2	2	2	1	3	3	3	0	0	0	2	2	2	0	0	1	2	12	7
636066	1	1	1	1	0	0	1	1	3	4	4	0	1	1	2	3	2	0	0	1	1	75	48
576665	2	2	2	2	2	2	2	1	3	3	3	0	0	0	2	2	2	0	0	2	1	103	103
570686	1	2	1	2	0	1	2	1	3	3	3	0	2	2	2	2	2	0	0	1	2	96	84
647567	1	2	1	2	2	2	2	1	3	3	3	0	1	1	2	2	2	0	0	2	1	70	70
659566	2	1	2	2	0	0	1	1	3	3	3	0	1	1	2	2	2	0	0	1	2	2	1
615204	1	2	2	1	0	0	2	1	3	4	4	0	1	1	2	3	2	0	0	1	2	28	6
579244	1	2	1	2	0	0	2	1	3	3	3	0	0	0	2	3	2	0	0	1	2	3	2
749708	1	2	1	2	0	0	2	1	3	3	3	0	2	2	2	2	2	0	0	1	2	13	7
625554	2	1	2	2	2	2	1	1	2	3	3	0	1	1	2	3	2	0	0	1	2	8	4
561250	1	2	2	2	0	0	2	1	2	3	3	0	1	1	2	3	2	0	0	1	2	57	47
560045	2	2	2	2	0	0	2	1	2	3	3	0	0	0	2	3	2	0	0	2	1	112	112
569846	2	1	2	2	2	2	1	1	1	4	4	0	0	0	2	2	2	0	0	1	2	11	7
562569	1	1	1	1	0	0	1	1	3	3	3	0	1	1	2	2	1	0	0	1	2	5	2
601673	1	1	1	1	0	1	1	1	3	3	3	0	1	1	2	3	2	0	0	1	2	15	6
573841	1	2	1	1	0	0	2	1	3	3	3	0	0	0	2	2	2	0	0	2	1	104	104
582134	1	1	2	1	0	0	1	2	2	3	3	0	2	2	2	2	2	0	0	1	2	7	5
587974	1	1	2	2	0	0	1	2	2	3	3	0	0	0	2	3	2	0	0	1	2	82	65
592248	1	1	1	1	0	1	1	2	3	3	3	0	2	2	2	3	2	0	0	1	2	8	6
587594	1	2	1	1	0	0	2	1	1	3	3	0	1	1	2	3	2	0	0	1	2	29	18
596796	1	1	1	1	0	0	1	1	3	3	3	0	0	0	2	2	2	0	0	1	2	49	40
591058	1	2	1	1	0	0	2	2	2	3	3	0	1	1	2	2	2	0	0	1	2	52	44
562471	1	1	2	2	0	0	1	1	3	3	3	0	2	2	2	3	2	0	0	1	2	89	83
595464	1	1	1	1	0	0	1	1	3	4	4	0	3	3	2	3	2	0	0	1	2	14	6
579053	1	1	1	1	0	0	1	1	3	3	3	0	2	2	2	3	2	0	0	1	2	23	15
588473	1	2	1	1	0	0	2	1	3	3	3	0	2	2	2	3	2	0	0	1	2	12	9
584692	1	1	1	2	0	1	1	1	3	3	3	0	0	0	2	3	2	0	0	1	2	29	11
601236	2	2	2	2	0	1	2	1	2	3	3	0	0	0	2	3	2	0	0	1	2	66	57
602171	1	1	1	1	0	0	1	1	2	3	3	0	0	0	2	3	2	0	0	1	2	9	2
602303	1	2	1	1	0	0	2	1	1	4	4	0	0	0	2	2	2	0	0	1	2	16	7
586144	1	2	2	1	0	0	2	1	3	3	3	0	1	1	2	2	2	0	0	1	2	77	67
600989	2	1	2	2	0	1	1	2	2	3	3	0	0	0	2	3	2	0	0	1	2	11	3
573170	2	2	2	2	2	2	2	1	3	3	3	0	2	2	2	2	2	0	0	1	2	4	3
584372	2	2	1	1	0	1	2	1	2	3	3	0	0	0	2	3	2	0	0	1	2	41	37
572665	2	1	2	2	2	2	1	1	2	3	3	0	0	0	2	2	2	0	0	2	1	105	105
565467	1	2	1	2	0	1	2	2	3	3	3	0	2	2	2	3	2	0	0	2	1	109	109
582033	1	2	2	1	0	0	2	1	3	3	3	0	0	0	2	2	2	0	0	2	1	100	100
601628	2	1	2	2	0	0	1	1	3	3	3	0	1	1	2	3	2	0	0	1	2	23	15
649618	1	2	1	1	2	2	2	2	3	3	3	0	0	0	2	2	2	0	0	1	2	3	2
610963	2	1	2	2	0	0	1	2	1	3	3	0	2	2	2	2	2	0	0	2	1	86	86
689456	1	2	1	2	0	0	2	1	3	3	3	0	1	1	2	3	2	0	0	1	2	33	27
628936	1	1	1	1	0	1	1	1	3	3	3	0	1	1	2	3	2	0	0	1	2	12	10
615220	1	1	1	1	0	1	1	1	2	3	3	0	1	1	2	3	2	0	0	1	2	45	34
606881	1	2	2	2	0	0	2	1	3	3	3	0	0	0	2	2	2	0	0	1	2	83	74
604233	2	1	2	1	0	1	1	1	1	3	3	0	2	2	2	2	2	0	0	1	2	68	62
628003	1	2	1	1	0	0	2	1	3	3	3	0	0	0	2	3	2	0	0	2	1	55	55
603748	2	2	2	2	0	1	2	1	3	3	3	0	1	1	2	3	2	0	0	2	1	89	89
611276	1	1	1	1	0	0	1	1	2	3	3	0	0	0	2	2	2	0	0	1	2	65	60
648168	1	1	2	2	0	0	1	2	3	3	3	0	0	0	2	2	2	0	0	2	1	70	70
631785	1	1	1	1	0	0	1	1	3	3	3	0	1	1	2	2	1	0	0	1	2	31	28
662614	2	2	2	2	0	0	2	1	2	3	3	0	2	2	2	3	2	0	0	1	2	13	4
661605	2	1	2	2	0	1	1	2	2	3	3	0	1	1	2	2	2	0	0	2	1	65	65
690799	1	2	2	1	0	1	2	1	3	4	4	0	0	0	2	3	2	0	0	2	1	54	25
643103	1	1	2	2	0	1	1	1	3	3	3	0	0	0	2	2	2	0	0	2	1	72	72
638812	1	2	1	2	0	1	2	1	3	3	3	0	0	0	2	2	2	0	0	1	2	42	36
627003	1	2	1	1	0	1	2	1	3	3	3	0	1	1	2	2	2	0	0	1	2	58	53
612881	1	1	1	1	2	2	1	2	1	3	3	0	2	2	2	2	2	0	0	1	2	25	10
679255	1	1	2	1	2	2	1	1	3	3	3	0	2	2	2	3	2	0	0	1	2	22	18
675398	1	1	1	1	2	2	1	1	2	4	4	0	0	0	2	2	2	0	0	1	2	38	15
671424	1	1	1	1	0	0	1	1	2	3	3	0	0	0	2	2	2	0	0	2	1	61	61
681960	1	2	2	2	0	0	2	1	3	3	3	0	0	0	2	3	2	0	0	2	1	57	57
687013	1	1	1	1	0	0	1	1	3	3	0	3	1	1	2	3	1	1	1	1	2	17	14
603824	2	2	2	2	0	0	2	1	2	3	3	0	0	0	2	3	2	0	0	2	1	89	89
606554	1	1	1	2	2	2	1	1	2	3	3	0	2	2	2	3	1	0	0	1	2	16	13
692229	1	1	1	1	0	0	1	1	3	3	3	0	1	1	2	3	1	0	0	1	2	10	2
660179	1	2	1	2	0	1	2	2	3	3	3	0	0	0	2	3	2	0	0	1	2	23	14
627173	1	1	1	1	0	0	1	2	1	3	3	0	1	1	2	2	2	0	0	1	2	58	53
631213	1	1	1	1	0	1	1	1	3	3	3	0	0	0	2	3	2	0	0	1	2	73	62
629733	1	2	1	1	0	0	2	1	3	3	3	0	0	0	2	3	2	0	0	2	2	77	77
656843	1	2	1	2	0	0	2	1	3	3	3	0	0	0	2	2	1	0	0	1	2	46	39
667107	1	1	1	2	0	0	1	2	3	3	3	0	2	2	2	2	1	0	0	1	2	14	11
643309	2	1	2	2	2	2	1	1	2	3	3	0	0	0	2	2	2	0	0	1	2	7	4
674843	1	2	2	1	0	0	2	2	3	3	3	0	2	2	2	3	2	0	0	1	2	3	1
650607	1	2	2	2	0	1	2	1	3	3	3	0	2	2	2	3	2	0	0	1	2	18	12
693130	1	2	1	1	0	0	2	1	3	3	3	0	1	1	2	3	2	0	0	1	2	32	22
653127	1	1	1	2	0	0	1	2	2	3	3	0	1	1	2	2	2	0	0	1	2	40	30
650606	2	2	2	2	0	1	2	2	2	3	3	0	1	1	2	2	2	0	0	1	2	9	6
667652	1	1	1	1	0	1	1	1	3	3	3	0	1	1	2	2	2	0	0	1	2	32	24
661693	2	2	2	2	0	0	2	1	2	3	3	0	1	1	2	3	1	0	0	1	2	5	4
663711	2	1	2	1	0	0	1	2	1	3	3	0	0	0	2	2	2	0	0	2	1	64	64
654836	1	1	1	1	0	1	1	2	1	4	4	0	2	2	2	2	2	0	0	1	2	6	4
654426	1	2	1	2	0	0	2	2	3	3	3	0	0	0	2	3	2	0	0	1	2	49	42
667762	2	2	2	2	0	0	2	2	1	3	3	0	0	0	2	3	2	0	0	1	2	18	13
660832	1	1	2	2	0	0	1	2	2	3	3	0	1	1	2	3	2	0	0	1	2	44	38
662142	2	1	2	2	0	0	1	1	2	3	3	0	0	0	2	2	2	0	0	2	1	64	64
663014	1	2	1	1	0	1	2	1	1	3	3	0	1	1	2	2	2	0	0	1	2	43	38
656343	2	1	2	2	0	1	1	2	2	3	3	0	1	1	2	3	2	0	0	1	2	28	22
672071	1	1	2	1	0	1	1	2	3	3	3	0	0	0	2	2	2	0	0	1	2	40	32
626653	2	2	2	2	0	1	2	1	1	3	3	0	1	1	2	2	2	0	0	2	1	79	79
634744	2	1	2	2	0	0	1	1	3	4	4	0	2	2	2	3	2	0	0	1	2	12	8
671941	1	2	1	1	0	1	2	1	2	3	3	0	2	2	2	2	2	0	0	1	2	31	21
680226	2	1	2	1	0	0	1	2	2	3	3	0	1	1	2	2	2	0	0	1	2	14	7
607979	2	1	2	2	0	0	1	1	3	3	3	0	0	0	2	3	2	0	0	1	2	66	60
643947	1	1	2	2	0	1	1	2	2	3	3	0	0	0	2	2	2	0	0	1	2	51	43
671192	2	2	2	2	0	0	2	2	3	3	3	0	0	0	2	2	2	0	0	2	1	61	61
688895	1	2	1	2	0	0	2	1	3	3	3	0	0	0	2	2	2	0	0	2	1	54	54
684423	2	2	2	2	0	0	2	1	2	3	3	0	0	0	1	3	2	0	0	1	2	11	6
695565	1	2	2	2	0	0	2	1	3	3	3	0	0	0	2	2	2	0	0	2	1	52	52
615283	2	1	1	2	0	1	1	1	2	3	3	0	0	0	2	3	2	0	0	2	1	84	84
621500	1	1	1	1	2	2	1	1	3	3	3	0	1	1	2	3	2	0	0	1	2	61	55
636741	2	2	2	1	0	1	2	2	1	3	3	0	0	0	2	3	2	0	0	2	1	74	74
639473	2	2	2	2	2	2	2	1	3	3	3	0	0	0	2	3	2	0	0	1	2	31	22
620343	1	1	2	2	2	2	1	1	3	3	3	0	0	0	2	3	2	0	0	1	2	5	3
621601	1	1	1	1	0	0	1	1	1	3	3	0	0	0	2	3	2	0	0	1	2	31	28
602431	1	2	1	1	0	0	2	1	3	3	3	0	0	0	2	3	2	0	0	2	1	90	90
614848	1	2	2	2	0	1	2	1	2	3	3	0	1	1	2	2	2	0	0	1	2	12	8
688696	1	2	2	2	0	1	2	1	2	3	3	0	2	2	2	3	2	0	0	2	2	37	37
692912	1	2	1	1	0	0	2	2	3	3	3	0	0	0	2	3	2	0	0	2	1	53	53
607939	1	2	2	2	0	1	2	1	2	3	3	0	2	2	2	2	2	0	0	1	2	66	60
665317	1	2	2	1	0	1	2	1	3	4	4	0	0	0	2	2	2	0	0	1	2	35	6
694955	1	1	1	1	0	0	1	1	3	3	3	0	1	1	2	2	2	0	0	1	2	31	24
624567	1	2	2	2	0	0	2	1	2	3	3	0	0	0	2	2	2	0	0	1	2	59	52
638053	1	2	2	2	0	1	2	1	3	3	3	0	2	2	2	3	2	0	0	1	2	53	45
678532	1	1	1	1	0	1	1	2	1	3	3	0	2	2	2	3	2	0	0	1	2	17	8
671570	1	1	2	2	0	1	1	2	2	3	3	0	0	0	2	2	2	0	0	2	1	61	61
643600	1	2	2	1	2	2	2	1	2	3	3	0	0	0	2	2	2	0	0	2	1	72	72
665885	1	2	2	1	0	0	2	1	3	3	3	0	0	0	2	3	2	0	0	1	2	20	12
684408	2	2	2	2	2	2	2	2	3	3	3	0	1	1	2	3	2	0	0	1	2	10	5
774991	1	2	1	1	0	0	2	2	2	3	3	0	2	2	2	2	2	0	0	1	2	4	2
740554	2	2	2	2	0	1	2	1	3	3	3	0	1	1	2	3	2	0	0	1	2	36	34
782780	1	2	1	2	0	0	2	1	3	3	3	0	3	3	2	3	2	0	0	2	1	23	23
746676	2	2	2	2	0	0	2	1	3	3	3	0	3	3	2	3	2	0	0	1	2	30	23
750903	1	1	2	2	0	0	1	1	3	3	3	0	1	1	2	3	2	0	0	1	2	11	7
749738	1	1	2	1	0	0	1	1	3	3	3	0	3	3	2	2	2	0	0	1	2	14	8
736040	2	1	2	2	0	0	1	1	1	3	3	0	1	1	2	2	2	0	0	1	2	2	1
778315	1	1	2	2	0	0	1	1	3	3	3	0	1	1	2	2	1	0	0	1	2	4	3
783100	2	2	2	2	0	1	2	1	2	3	3	0	0	0	2	2	2	0	0	2	1	23	23
560977	1	1	1	2	0	0	1	1	2	3	3	0	0	0	2	3	2	0	0	1	2	51	44
563126	2	2	2	2	0	1	2	1	2	3	3	0	0	0	2	3	2	0	0	1	2	15	10
558882	1	2	1	2	0	1	2	1	3	3	3	0	2	2	2	3	2	0	0	1	2	5	4
560615	1	1	1	2	0	0	1	1	2	3	3	0	1	1	2	3	2	0	0	1	2	12	10
561440	1	1	2	2	0	0	1	1	3	3	3	0	2	2	2	4	2	0	0	1	2	14	11
568720	1	2	1	1	0	0	2	1	3	3	3	0	0	0	2	2	2	0	0	1	2	86	79
567514	1	2	1	1	0	0	2	1	3	3	3	0	2	2	2	3	2	0	0	1	2	5	4
567612	1	1	1	2	0	1	1	2	1	3	3	0	0	0	2	3	2	0	0	1	2	13	7
568116	1	1	1	2	0	0	1	2	2	3	3	0	2	2	1	3	2	0	0	1	2	55	45
568761	1	1	1	2	0	0	1	1	3	3	3	0	1	1	2	3	2	0	0	1	2	15	14
571003	1	2	1	1	0	0	2	1	3	3	3	0	0	0	2	3	2	0	0	2	1	106	106
567275	1	1	1	1	0	1	1	1	3	3	3	0	1	1	2	3	2	0	0	2	1	108	108
603418	2	2	2	2	0	1	2	1	2	3	3	0	0	0	2	3	2	0	0	2	2	1	1
588609	1	2	1	1	2	2	2	1	3	3	3	0	0	0	2	3	2	0	0	1	2	16	9
601299	1	2	2	1	0	0	2	1	3	3	3	0	1	1	2	3	2	0	0	1	2	6	2
651023	1	2	2	1	0	0	2	1	3	3	3	0	1	1	1	3	2	0	0	1	2	8	5
588095	1	2	1	2	0	1	2	2	2	3	3	0	1	1	2	3	2	0	0	1	2	1	1
622989	1	1	1	2	0	1	1	1	3	3	3	0	0	0	2	3	2	0	0	1	2	8	5
685927	2	1	2	1	0	0	1	2	3	3	3	0	0	0	2	2	2	0	0	1	2	24	16
585591	2	2	2	2	0	1	2	1	2	3	3	0	0	0	2	2	2	0	0	1	2	24	22
636990	1	2	1	1	0	0	2	1	3	3	3	0	0	0	2	2	2	0	0	1	2	14	11
675463	1	2	2	2	0	0	2	1	2	3	3	0	0	0	2	2	2	0	0	1	2	58	50
684353	1	2	2	2	0	0	2	2	3	3	3	0	2	2	2	3	2	0	0	1	2	8	4
634337	1	2	1	2	0	1	2	2	3	3	3	0	0	0	2	3	2	0	0	2	2	1	1
640765	1	2	1	1	0	1	2	1	3	3	3	0	2	2	2	3	2	0	0	1	2	11	7
601133	1	1	1	1	0	0	1	1	3	3	3	0	2	2	2	3	2	0	0	1	2	17	9
643461	1	2	1	2	0	0	2	1	3	3	3	0	0	0	2	2	2	0	0	2	1	72	72
598347	1	2	2	1	0	0	2	1	3	3	3	0	1	1	2	3	2	0	0	1	2	31	28
677297	1	2	1	1	0	0	2	1	3	3	3	0	3	3	2	2	2	0	0	1	2	31	21
643397	2	2	2	2	0	0	2	1	2	3	3	0	0	0	2	2	2	0	0	2	1	72	72
666186	1	2	1	2	0	1	2	2	1	3	3	0	0	0	1	3	2	0	0	1	2	23	14
639698	1	1	2	2	0	0	1	1	3	3	3	0	0	0	2	3	2	0	0	1	2	17	13
579830	1	2	1	1	0	1	2	1	3	3	3	0	0	0	2	2	2	0	0	1	2	80	74
582364	1	1	1	1	0	0	1	1	3	3	3	0	0	0	2	3	2	0	0	1	2	24	12
611742	1	1	2	2	0	1	1	1	3	3	3	0	1	1	2	2	2	0	0	1	2	24	12
578316	1	1	1	2	0	0	1	1	3	4	4	0	0	0	2	3	2	0	0	1	2	2	1
611470	2	2	2	2	0	1	2	1	3	3	3	0	0	0	2	2	2	0	0	2	1	86	86
615369	1	2	1	2	0	0	2	1	3	3	3	0	0	0	2	3	2	0	0	1	2	16	14
628096	1	1	1	1	0	1	1	1	3	4	4	0	2	2	2	2	2	0	0	1	2	25	10
630109	1	2	1	2	0	0	2	1	3	3	3	0	0	0	2	3	2	0	0	1	2	23	10
634837	2	2	2	2	0	0	2	1	2	3	3	0	0	0	2	3	2	0	0	1	2	20	13
629256	1	2	1	1	0	0	2	2	2	3	3	0	3	3	2	3	2	0	0	1	2	9	2
665866	1	1	1	2	0	0	1	1	3	3	3	0	1	1	2	3	2	0	0	1	2	13	10
629041	1	1	1	1	0	1	1	1	3	3	3	0	1	1	2	3	2	0	0	1	2	62	52
685461	2	1	2	2	0	1	1	1	3	3	3	0	0	0	2	2	2	0	0	1	2	34	29
587771	1	2	1	1	0	0	2	1	2	3	3	0	1	1	2	3	2	0	0	1	2	12	7
626878	1	2	2	2	0	1	2	1	3	3	3	0	0	0	2	2	2	0	0	2	1	79	79
590562	1	1	2	1	0	1	1	1	3	3	3	0	1	1	2	3	2	0	0	1	2	41	38
645391	1	2	1	2	0	0	2	1	3	3	3	0	1	1	2	3	2	0	0	1	2	11	8
686728	1	2	1	1	0	0	2	1	3	3	3	0	0	0	2	2	2	0	0	1	2	25	16
669374	2	2	2	1	0	0	2	1	3	3	3	0	0	0	2	2	2	0	0	2	1	61	61
610007	1	1	2	1	0	0	1	1	3	3	3	0	0	0	2	3	2	0	0	1	2	26	23
635158	1	1	2	1	0	1	1	1	3	3	3	0	0	0	2	2	2	0	0	2	1	75	75
647374	1	2	1	1	0	0	2	1	3	4	4	0	1	1	2	3	2	0	0	1	1	70	41
647790	1	2	2	1	0	0	2	1	3	3	3	0	0	0	2	2	2	0	0	1	2	24	19
578386	1	1	1	2	0	0	1	1	3	3	3	0	0	0	2	3	2	0	0	1	2	24	14
694008	1	2	2	1	0	1	2	1	3	4	4	0	2	2	2	2	2	0	0	1	2	45	12
695091	1	2	1	1	0	0	2	1	3	3	3	0	1	1	2	2	2	0	0	1	2	19	13
605420	2	2	2	2	0	0	2	1	3	3	3	0	1	1	2	2	2	0	0	1	2	7	2
620936	2	2	2	2	0	0	2	1	3	3	3	0	0	0	2	2	2	0	0	1	2	61	55
623319	2	2	2	2	0	0	2	1	2	4	4	0	1	1	2	3	2	0	0	1	2	3	2
583217	2	1	2	2	0	1	1	1	3	3	3	0	0	0	2	2	2	0	0	2	1	99	99
615729	1	1	1	1	0	1	1	2	3	3	3	0	1	1	2	2	2	0	0	1	2	30	26
597595	1	2	2	2	0	0	2	1	3	3	3	0	0	0	2	2	2	0	0	1	2	25	17
590045	1	1	1	1	0	0	1	1	3	3	3	0	1	1	2	3	2	0	0	1	2	22	20
578096	2	1	2	2	0	1	1	2	2	3	3	0	1	1	2	3	2	0	0	1	2	23	14
624547	1	1	2	2	0	0	1	1	3	3	3	0	0	0	2	3	2	0	0	1	2	6	4
582771	1	1	1	1	2	2	1	1	2	3	3	0	0	0	2	2	2	0	0	1	2	86	78
576921	1	2	1	1	0	1	2	1	3	3	3	0	0	0	2	2	2	0	0	2	1	103	103
584422	1	1	1	1	0	0	1	1	2	3	3	0	0	0	2	2	2	0	0	1	2	10	10
687453	2	2	2	2	0	0	2	1	3	3	3	0	3	3	2	3	2	0	0	1	2	5	3
591672	2	2	2	2	0	0	2	1	3	3	3	0	2	2	2	2	2	0	0	1	2	74	72
659803	1	2	1	2	0	0	2	1	3	3	3	0	0	0	2	3	2	0	0	1	2	39	35
620026	2	2	2	2	0	0	2	1	2	3	3	0	0	0	2	3	2	0	0	2	1	82	82
577231	1	1	2	2	0	1	1	2	1	3	3	0	0	0	2	3	2	0	0	1	2	82	72
683719	2	2	2	1	0	0	2	1	3	3	3	0	0	0	2	3	2	0	0	2	1	56	56
573931	2	1	2	1	0	1	1	1	2	3	3	0	0	0	2	3	2	0	0	1	2	62	55
609519	1	1	1	2	0	0	1	1	3	3	3	0	1	1	2	2	2	0	0	2	1	86	86
637663	1	1	1	1	1	1	1	1	2	3	2	1	0	0	2	3	1	0	1	1	2	22	18
672617	1	2	1	2	1	1	2	1	2	4	4	0	3	3	2	3	1	0	0	1	2	8	4
720663	2	2	2	2	1	1	2	1	2	3	3	0	1	1	2	3	1	0	0	1	2	14	10
748758	1	2	2	2	1	1	2	1	2	3	3	0	1	1	2	2	1	0	0	2	1	76	50
747886	1	2	2	2	1	1	2	1	2	3	3	0	1	1	2	3	1	0	0	2	1	76	55
760506	1	2	2	1	1	1	2	1	2	3	2	1	0	0	2	2	1	0	1	1	2	45	40
762694	1	2	2	2	1	1	2	1	2	3	3	0	1	1	2	3	1	0	0	1	2	11	8
766508	1	2	2	2	1	1	2	1	2	3	0	3	1	1	2	3	1	1	1	2	1	70	60
765130	1	1	1	2	1	1	1	2	2	3	3	0	0	0	2	1	1	0	0	1	2	19	15
771146	2	1	2	2	1	1	1	1	2	3	3	0	1	1	1	2	1	0	0	1	2	28	20
772433	1	1	1	2	1	1	1	1	2	3	3	0	1	1	2	2	1	0	0	1	2	47	40
771246	2	1	2	2	1	1	1	1	2	3	2	1	0	0	2	2	1	0	1	2	1	69	65
781208	1	2	1	2	1	1	2	1	2	3	3	0	0	0	2	2	1	0	0	1	2	25	20
782675	2	1	2	2	1	1	1	1	2	3	2	1	0	0	2	2	1	0	1	2	1	65	48
784154	2	2	2	2	1	1	2	1	2	3	2	1	0	0	2	2	1	0	1	1	2	43	38
783826	1	1	1	1	1	1	1	1	2	3	3	0	0	0	1	3	1	0	0	1	2	17	11
783563	1	1	2	1	1	1	1	1	2	3	3	0	0	0	2	2	1	0	0	2	1	65	60
785452	2	2	2	2	1	1	2	1	2	3	3	0	0	0	2	2	1	0	0	1	2	11	8
786824	1	2	2	1	1	1	2	1	2	3	0	3	1	1	2	2	1	1	1	1	2	51	40
789698	2	2	2	2	1	1	2	1	2	3	3	0	1	1	2	2	1	0	0	1	2	31	25
790514	1	2	1	2	1	1	2	1	2	3	0	3	0	0	2	2	1	1	1	2	1	63	54
795761	1	2	1	2	1	1	2	1	2	3	2	1	0	0	2	2	1	0	1	2	1	61	48
674238	1	2	2	1	1	1	2	1	3	3	3	0	0	0	2	3	1	0	0	2	1	101	90
696409	2	1	2	2	1	1	1	1	2	3	3	0	1	1	2	3	1	0	0	2	1	93	70
708928	2	1	2	2	1	1	1	1	2	3	3	0	0	0	2	3	1	0	0	2	1	89	80
689805	1	1	2	2	1	1	1	1	2	3	3	0	1	1	2	3	1	0	0	1	2	55	40
810967	1	1	1	1	1	1	1	1	2	4	4	0	3	3	1	2	1	0	0	1	2	9	5
806907	1	1	2	2	1	1	1	2	2	3	3	0	1	1	2	2	1	0	0	1	2	18	10
829812	1	1	1	1	1	1	1	1	2	3	0	3	0	0	1	2	1	1	1	1	2	33	25
795107	2	1	2	2	1	1	1	1	2	3	3	0	0	0	2	2	1	0	0	2	1	61	50
792019	1	2	2	1	1	1	2	1	2	3	3	0	2	2	2	2	1	0	0	1	2	13	8
802674	2	1	2	2	1	1	1	1	2	3	3	0	1	1	2	2	1	0	0	2	1	59	47
806547	1	2	2	2	1	1	2	1	2	3	3	0	2	2	2	2	1	0	0	1	2	15	10
805999	1	1	2	1	1	1	1	1	2	3	3	0	2	2	2	2	1	0	0	2	1	58	50
816233	2	2	2	2	1	1	2	1	2	3	3	0	0	0	2	2	1	0	0	1	1	54	27
815167	2	1	2	2	1	1	1	1	2	3	0	3	1	1	2	3	1	1	1	2	1	55	35
820393	1	2	2	2	1	1	2	1	2	3	0	3	2	2	2	3	1	1	1	2	1	53	30
823428	2	2	2	2	1	1	2	1	2	3	3	0	0	0	2	2	1	0	0	1	2	4	4
826139	2	1	2	2	1	1	1	1	2	3	3	0	0	0	2	2	1	0	0	2	1	51	35
808351	2	1	2	2	1	1	1	1	2	3	3	0	1	1	2	2	1	0	0	2	1	57	37
807921	1	1	1	1	1	1	1	2	2	3	2	1	0	0	2	3	1	0	1	2	1	57	40
815158	2	2	2	1	1	1	2	1	2	3	3	0	0	0	2	3	1	0	0	1	1	55	40
799942	1	2	1	2	1	1	2	1	2	3	3	0	0	0	2	2	1	0	0	1	2	15	10
802565	2	1	1	2	1	1	1	1	2	3	0	3	0	0	2	3	1	1	1	2	1	59	30
810486	1	2	1	2	1	1	2	1	2	3	3	0	0	0	2	2	1	0	0	2	1	56	29
829200	1	1	2	1	1	1	1	1	2	3	3	0	0	0	2	2	1	0	0	2	1	50	33
828191	1	2	2	2	1	1	2	1	3	3	3	0	0	0	2	2	1	0	0	2	1	51	40
801601	1	2	2	1	1	1	2	1	3	3	3	0	0	0	2	2	1	0	0	2	1	59	39
822070	1	2	2	2	1	1	2	1	2	3	3	0	1	1	2	2	1	0	0	1	2	32	18
832514	1	1	2	2	1	1	1	1	2	4	4	0	2	2	2	3	1	0	0	1	2	10	6
724489	1	2	1	2	1	1	2	2	1	4	1	3	0	0	2	2	1	1	1	1	2	15	10
824795	1	2	2	2	1	1	2	2	2	3	3	0	1	1	1	2	1	0	0	1	2	18	11
803319	1	1	1	2	1	1	1	2	2	3	2	1	2	2	2	3	1	0	1	1	2	9	6
818860	1	2	2	2	1	1	2	1	2	3	3	0	0	0	2	2	1	0	0	1	2	18	12
829482	1	2	1	1	1	1	2	2	2	3	3	0	1	1	1	2	1	0	0	2	1	50	37
829054	1	1	2	1	1	1	1	2	2	3	0	3	2	2	2	3	1	1	1	1	2	30	24
599870	1	2	1	1	1	1	2	1	2	3	3	0	0	0	2	3	1	0	0	1	2	100	98

## Sheet: after psm
num	sex	age	smoke	drink	ECOG	sug	local	CT	PT	CN	PN	ner	diff	treat	CR	PR+CR	advance(1Y2N)	survive(1L2D)	OS	DFS
690841	2	2	2	2	0	1	3	3	3	1	1	2	3	1	0	0	1	2	40	30
689456	1	2	1	2	0	1	3	3	3	1	1	2	3	2	0	0	1	2	33	27
656343	2	1	2	2	1	2	2	3	3	1	1	2	3	2	0	0	1	2	28	22
718463	1	1	1	1	1	1	3	3	3	1	1	2	3	2	0	0	1	2	23	14
582265	2	1	2	2	0	1	2	3	3	1	1	2	2	1	0	0	1	2	25	23
677297	1	2	1	1	0	1	3	3	3	3	3	2	2	2	0	0	1	2	31	21
654262	2	1	2	2	2	1	3	4	4	0	0	2	2	1	0	0	1	2	30	20
567565	2	1	2	2	1	1	1	3	3	0	0	2	3	2	0	0	1	2	20	12
671513	2	1	2	1	0	1	3	3	2	0	0	2	2	1	0	1	2	1	60	60
706029	1	2	1	2	1	1	3	3	3	0	0	2	2	2	0	0	2	1	48	48
582033	1	2	2	1	0	1	3	3	3	0	0	2	2	2	0	0	1	2	100	88
738110	1	2	2	2	0	1	3	3	3	0	0	2	2	2	0	0	2	1	37	37
582281	1	1	1	1	0	1	2	3	2	0	0	2	3	1	0	1	1	2	35	30
679255	1	1	2	1	2	1	3	3	3	2	2	2	3	2	0	0	1	2	22	18
650607	1	2	2	2	1	1	3	3	3	2	2	2	3	2	0	0	1	2	18	12
586344	1	1	1	2	0	1	3	3	3	2	2	2	3	2	0	0	1	2	13	10
680646	1	1	1	1	0	2	1	3	2	1	1	2	3	1	0	1	1	2	37	27
709901	1	2	2	2	0	1	3	3	3	0	0	2	2	2	0	0	1	2	14	5
597550	1	1	1	1	1	1	3	3	3	0	0	2	2	2	0	0	1	2	30	23
706634	1	1	1	1	0	1	3	3	3	0	0	2	2	2	0	0	1	1	48	40
607989	1	1	1	1	0	1	3	3	3	1	1	2	3	1	0	0	2	2	20	20
603889	2	1	2	2	1	1	3	4	4	0	0	2	3	2	0	0	1	2	10	5
578316	1	1	1	2	0	1	3	4	4	0	0	2	3	2	0	0	1	2	6	3
671322	1	2	1	2	1	1	3	3	3	1	1	2	3	2	0	0	1	2	4	2
652942	2	2	2	2	2	2	1	3	3	1	1	2	3	1	0	0	1	2	27	21
563457	1	2	1	1	1	1	3	3	3	0	0	2	2	2	0	0	1	2	110	95
636990	1	2	1	1	0	1	3	3	3	0	0	2	2	2	0	0	1	2	14	11
697040	1	1	2	1	1	1	3	3	3	0	0	2	2	2	0	0	2	1	51	51
687942	1	1	1	1	0	2	3	3	3	2	2	2	3	1	0	0	1	2	26	18
602377	2	2	2	2	1	1	3	3	3	0	0	2	3	2	0	0	2	1	90	90
629733	1	2	1	1	0	1	3	3	3	0	0	2	3	2	0	0	2	2	77	77
563276	1	2	1	1	0	1	3	3	3	0	0	2	3	2	0	0	1	2	6	3
635891	2	2	2	2	0	1	2	3	2	2	2	2	3	1	0	1	1	2	29	20
568506	2	2	2	2	1	1	1	3	3	0	0	2	3	2	0	0	1	2	23	11
731990	1	2	1	1	0	1	3	4	4	0	0	2	2	2	0	0	1	1	39	19
643516	1	2	1	1	2	2	3	3	3	0	0	2	3	1	0	0	1	2	13	7
634337	1	2	1	2	1	2	3	3	3	0	0	2	3	2	0	0	1	2	30	21
692912	1	2	1	1	0	2	3	3	3	0	0	2	3	2	0	0	2	1	53	53
660179	1	2	1	2	1	2	3	3	3	0	0	2	3	2	0	0	1	2	23	14
664273	2	1	2	2	0	1	3	4	4	0	0	2	2	1	0	0	2	1	38	38
720415	2	1	2	2	0	1	1	3	3	0	0	2	3	2	0	0	1	2	22	9
688696	1	2	2	2	1	1	2	3	3	2	2	2	3	2	0	0	2	2	37	37
696286	2	1	2	2	0	1	3	3	3	1	1	2	2	1	0	0	1	2	14	11
742138	1	2	1	1	1	1	3	3	3	1	1	2	2	2	0	0	2	2	15	15
747451	2	2	2	2	1	1	3	3	3	1	1	2	2	2	0	0	1	2	28	20
609519	1	1	1	2	0	1	3	3	3	1	1	2	2	2	0	0	1	1	82	78
698619	1	1	1	1	0	1	3	3	3	0	0	2	3	1	0	0	1	2	16	9
599271	1	1	1	2	1	1	3	3	3	0	0	2	3	2	0	0	1	2	20	15
567910	1	1	1	1	1	1	3	3	3	0	0	2	3	2	0	0	1	2	20	10
562366	1	1	1	1	0	1	3	3	3	0	0	2	3	2	0	0	1	2	22	14
701723	1	2	1	1	0	1	3	3	3	0	0	2	3	1	0	0	2	1	48	48
588609	1	2	1	1	2	1	3	3	3	0	0	2	3	2	0	0	1	2	16	9
595065	1	1	2	2	1	1	3	3	3	0	0	2	3	2	0	0	1	2	30	20
700203	2	2	2	2	0	1	3	3	3	0	0	2	3	2	0	0	2	1	50	50
703842	1	1	1	1	0	1	2	3	2	1	1	2	3	1	0	1	2	1	47	47
580806	1	1	1	1	2	1	3	3	3	3	3	2	3	2	0	0	1	2	18	11
578966	1	1	1	1	1	1	2	3	3	1	1	2	3	2	0	0	1	2	8	2
705488	1	2	1	1	0	1	3	3	3	2	2	2	2	1	0	0	1	2	19	13
749708	1	2	1	2	0	1	3	3	3	2	2	2	2	2	0	0	1	2	13	7
585244	1	2	2	1	1	1	3	3	3	2	2	2	2	2	0	0	1	2	24	18
705931	1	2	1	2	0	1	3	3	3	2	2	2	3	1	0	0	1	2	18	8
601133	1	1	1	1	0	1	3	3	3	2	2	2	3	2	0	0	1	2	17	9
615283	2	1	1	2	1	1	2	3	3	0	0	2	3	2	0	0	2	1	84	84
634837	2	2	2	2	0	1	2	3	3	0	0	2	3	2	0	0	1	2	20	13
708016	1	1	2	1	0	1	3	4	4	0	0	2	3	1	0	0	1	2	18	9
740554	2	2	2	2	1	1	3	3	3	1	1	2	3	2	0	0	1	2	36	34
572497	1	1	1	1	0	1	3	3	3	1	1	2	3	2	0	0	1	2	28	20
746391	1	1	2	1	0	1	3	3	3	1	1	2	3	2	0	0	1	2	26	20
708077	1	2	2	2	2	1	3	3	2	3	3	2	3	1	0	1	1	2	29	26
746676	2	2	2	2	0	1	3	3	3	3	3	2	3	2	0	0	1	2	30	23
782780	1	2	1	2	0	1	3	3	3	3	3	2	3	2	0	0	2	1	23	23
576186	1	1	1	1	1	1	2	3	3	1	1	2	3	2	0	0	1	2	30	20
716187	1	2	1	1	0	1	3	3	3	1	1	2	3	1	0	0	1	1	44	35
578692	2	1	2	2	2	1	3	3	3	1	1	2	3	2	0	0	1	2	8	5
562039	1	1	1	2	0	1	3	3	3	1	1	2	3	2	0	0	1	2	33	19
690799	1	2	2	1	1	1	3	4	4	0	0	2	3	2	0	0	1	1	54	25
719460	1	1	1	1	0	1	3	3	3	0	0	2	2	1	0	0	2	1	43	43
775134	1	2	2	2	1	1	3	3	3	0	0	2	2	2	0	0	1	2	20	15
706866	2	2	2	2	0	1	3	3	3	0	0	2	2	2	0	0	2	1	48	48
706334	1	1	1	1	0	1	3	3	3	0	0	2	2	2	0	0	2	1	48	48
720042	1	2	2	2	0	1	3	3	0	1	1	2	3	1	1	1	1	2	41	35
714405	1	2	1	1	1	1	3	3	3	1	1	2	3	2	0	0	2	1	45	45
603748	2	2	2	2	1	1	3	3	3	1	1	2	3	2	0	0	1	1	71	60
693130	1	2	1	1	0	1	3	3	3	1	1	2	3	2	0	0	1	2	32	22
723963	2	2	2	2	0	1	2	3	3	0	0	2	2	1	0	0	2	1	40	40
572665	2	1	2	2	2	1	2	3	3	0	0	2	2	2	0	0	2	1	105	105
727773	1	1	1	1	0	1	3	3	3	0	0	2	2	1	0	0	2	1	40	40
579830	1	2	1	1	1	1	3	3	3	0	0	2	2	2	0	0	1	2	80	74
736704	1	1	1	1	0	2	1	3	3	1	1	2	3	2	0	0	1	2	13	8
729238	1	1	1	1	0	1	3	3	3	0	0	2	2	2	0	0	2	1	40	40
733945	1	2	2	1	2	1	3	3	3	2	2	2	3	1	0	0	1	2	38	30
592124	2	1	2	2	1	1	2	3	3	0	0	2	3	2	0	0	1	2	33	25
617989	1	2	1	2	0	1	3	3	3	2	2	2	3	2	0	0	1	2	24	19
560045	2	2	2	2	0	1	2	3	3	0	0	2	3	2	0	0	2	1	112	112
737021	2	2	2	2	0	1	3	3	3	0	0	1	2	1	0	0	1	1	37	29
701901	1	2	1	1	1	1	3	4	4	3	3	2	2	2	0	0	1	2	4	2
738744	1	2	2	2	0	1	3	3	3	2	2	2	2	1	0	0	1	2	16	9
780422	1	2	1	1	0	1	2	3	3	0	0	2	2	2	0	0	1	2	35	28
698354	2	2	2	2	0	1	2	3	3	0	0	2	2	2	0	0	1	2	12	10
748484	1	2	1	2	0	1	3	3	0	0	0	2	2	1	1	1	2	1	46	46
670531	1	2	1	1	1	1	3	3	3	0	0	2	2	2	0	0	1	2	15	5
626878	1	2	2	2	1	1	3	3	3	0	0	2	2	2	0	0	2	1	79	79
629256	1	2	1	1	0	2	2	3	3	3	3	2	3	2	0	0	1	2	9	2
755819	1	2	1	1	0	1	3	4	4	0	0	2	2	1	0	0	2	1	30	30
678532	1	1	1	1	1	2	1	3	3	2	2	2	3	2	0	0	1	2	17	8
775746	2	2	2	2	1	1	1	3	3	0	0	2	3	2	0	0	1	2	13	6
759928	2	2	2	2	2	1	2	3	3	0	0	2	2	1	0	0	1	2	24	15
710787	1	2	1	1	0	1	2	3	3	0	0	2	2	2	0	0	1	2	12	4
703219	2	2	2	2	1	1	2	3	3	0	0	2	2	2	0	0	2	1	49	49
760578	2	2	2	2	0	1	2	3	3	2	2	2	3	1	0	0	1	2	7	6
701540	1	1	1	1	1	1	2	3	3	2	2	2	3	2	0	0	1	2	6	3
621601	1	1	1	1	0	1	1	3	3	0	0	2	3	2	0	0	1	2	31	28
765823	1	2	2	2	0	1	2	3	3	0	0	2	3	1	0	0	2	1	28	28
579053	1	1	1	1	0	1	3	3	3	2	2	2	3	2	0	0	1	2	23	15
723683	1	2	1	2	1	1	2	3	3	0	0	2	3	2	0	0	1	2	23	15
600726	1	1	1	1	0	1	3	3	3	2	2	2	3	2	0	0	1	2	22	14
769010	2	2	1	2	0	1	2	3	3	2	2	2	2	1	0	0	2	1	25	25
801549	2	1	2	2	1	1	1	3	3	0	0	2	2	2	0	0	2	1	17	17
764378	1	2	1	1	0	1	1	3	3	0	0	2	2	2	0	0	2	2	12	12
760739	2	2	2	2	0	1	1	3	3	0	0	2	2	2	0	0	1	2	14	10
701042	2	2	1	1	0	1	2	3	3	0	0	2	2	1	0	0	2	1	49	49
777355	1	1	1	1	0	1	3	3	3	2	2	2	2	2	0	0	1	2	30	18
731009	1	1	1	1	1	1	2	3	3	0	0	2	2	2	0	0	1	2	19	13
765835	2	2	2	2	0	1	2	3	3	3	3	2	2	1	0	0	1	2	14	10
626653	2	2	2	2	1	1	1	3	3	1	1	2	2	2	0	0	1	1	59	50
715279	1	1	2	2	0	2	2	3	3	1	1	2	3	1	0	0	2	1	44	44
568761	1	1	1	2	0	1	3	3	3	1	1	2	3	2	0	0	1	2	15	14
624734	1	2	2	2	0	1	3	3	3	1	1	2	3	2	0	0	1	2	30	20
645627	1	2	2	2	1	1	3	3	3	1	1	2	3	2	0	0	1	2	18	8
731592	2	1	2	2	0	2	1	3	3	0	0	2	3	1	0	0	2	1	38	38
583541	1	1	2	2	0	2	1	3	3	0	0	2	3	2	0	0	1	2	18	12
597616	2	2	2	2	1	2	1	3	3	0	0	2	3	2	0	0	1	2	21	13
722892	1	2	1	1	0	2	1	3	3	0	0	2	3	2	0	0	1	2	15	10
757199	1	2	1	1	2	1	2	3	3	0	0	2	2	1	0	0	2	1	29	29
712028	1	2	1	1	1	1	3	3	3	2	2	2	2	2	0	0	1	2	12	6
611276	1	1	1	1	0	1	2	3	3	0	0	2	2	2	0	0	1	2	65	60
758919	2	1	2	2	0	1	1	3	0	0	0	2	2	1	1	1	2	2	75	75
602307	2	2	2	2	0	1	1	3	3	0	0	2	2	2	0	0	1	2	30	26
688214	1	1	1	1	1	1	2	3	3	2	2	2	2	2	0	0	1	2	25	15
738936	1	1	1	2	0	1	1	3	3	0	0	2	2	2	0	0	1	2	32	23
759542	2	2	1	2	0	2	1	3	3	1	1	2	2	1	0	0	2	1	29	29
754331	1	1	1	1	1	2	1	3	3	1	1	2	2	2	0	0	1	1	32	11
653662	1	1	1	1	2	1	3	3	3	1	1	1	3	2	0	0	1	2	17	10
651023	1	2	2	1	0	1	3	3	3	1	1	1	3	2	0	0	1	2	8	5
788888	1	2	1	1	2	2	2	3	3	2	2	2	2	1	0	0	2	1	20	20
595464	1	1	1	1	0	1	3	4	4	3	3	2	3	2	0	0	1	2	14	6
762908	1	2	1	1	1	2	1	3	3	0	0	2	2	2	0	0	2	1	29	29
582134	1	1	2	1	0	2	2	3	3	2	2	2	2	2	0	0	1	2	7	5
776523	1	2	2	1	0	2	1	3	3	2	2	1	3	1	0	0	1	2	15	6
569846	2	1	2	2	2	1	1	4	4	0	0	2	2	2	0	0	1	2	11	7
602303	1	2	1	1	0	1	1	4	4	0	0	2	2	2	0	0	1	2	16	7
701803	2	2	2	2	0	1	3	3	2	2	2	2	2	1	0	1	1	2	30	21
783100	2	2	2	2	1	1	2	3	3	0	0	2	2	2	0	0	2	1	23	23
564415	1	2	1	1	0	1	3	3	3	2	2	2	2	2	0	0	1	2	88	83
779544	1	2	1	1	0	1	3	3	3	3	3	2	3	1	0	0	1	2	6	3
594399	1	1	1	1	2	1	2	3	3	1	1	2	3	2	0	0	1	2	9	6
615220	1	1	1	1	1	1	2	3	3	1	1	2	3	2	0	0	1	2	45	34
721092	1	2	2	2	0	1	3	3	2	0	0	2	3	1	0	1	2	1	41	41
735681	1	2	2	2	0	1	3	3	3	0	0	2	3	2	0	0	1	2	13	11
595899	2	1	2	2	0	1	3	3	3	0	0	2	3	2	0	0	1	2	17	15
583507	1	2	1	1	2	1	3	3	3	0	0	2	3	2	0	0	1	2	35	25
747107	1	2	2	2	2	1	3	4	4	0	0	1	3	1	0	0	1	2	18	15
614848	1	2	2	2	1	1	2	3	3	1	1	2	2	2	0	0	1	2	12	8
749287	1	1	1	1	0	1	3	3	3	1	1	2	2	1	0	0	1	2	10	5
598906	1	2	2	1	0	1	3	3	3	1	1	2	2	2	0	0	1	2	24	15
682080	1	2	1	1	0	1	3	3	3	1	1	2	2	2	0	0	1	2	14	6
667652	1	1	1	1	1	1	3	3	3	1	1	2	2	2	0	0	1	2	32	24
750907	1	2	1	1	0	1	3	3	2	0	0	2	2	1	0	1	2	1	31	31
579847	2	2	2	2	0	1	3	3	3	0	0	2	2	2	0	0	1	2	34	27
577839	1	1	1	1	1	1	3	3	3	0	0	2	2	2	0	0	2	1	102	102
647790	1	2	2	1	0	1	3	3	3	0	0	2	2	2	0	0	1	2	24	19
751837	1	2	2	2	0	1	3	3	2	0	0	2	2	1	0	1	2	1	31	31
671009	1	1	2	1	0	1	3	3	3	0	0	2	2	2	0	0	1	2	43	35
596796	1	1	1	1	0	1	3	3	3	0	0	2	2	2	0	0	1	2	49	40
593996	1	2	1	1	1	1	3	3	3	0	0	2	2	2	0	0	1	2	40	31
751945	1	1	1	1	0	1	3	3	3	3	3	2	2	1	0	0	1	2	10	4
609559	1	1	1	2	0	1	3	3	3	3	3	2	2	2	0	0	1	2	4	3
608470	1	1	2	1	0	1	2	3	3	0	0	2	3	1	0	0	1	2	53	48
699954	2	1	2	2	1	1	2	3	3	0	0	2	3	2	0	0	1	2	29	24
620026	2	2	2	2	0	1	2	3	3	0	0	2	3	2	0	0	2	1	82	82
614347	1	1	1	1	1	1	3	3	3	2	2	2	3	2	0	0	1	2	13	7
630016	2	1	2	2	2	1	3	3	3	2	2	2	3	1	0	0	1	2	16	11
635182	1	2	1	2	0	1	3	3	3	2	2	2	3	2	0	0	1	2	29	24
680468	1	2	1	1	0	1	2	3	3	0	0	2	3	2	0	0	1	2	13	6
563126	2	2	2	2	1	1	2	3	3	0	0	2	3	2	0	0	1	2	15	10
657745	2	2	1	2	0	1	3	3	3	0	0	2	3	1	0	0	2	1	66	66
686032	1	2	2	2	2	1	3	3	3	0	0	2	3	2	0	0	1	2	9	4
603741	1	1	2	1	0	2	2	3	3	0	0	2	3	2	0	0	1	2	25	20
685425	1	1	1	2	1	1	3	3	3	0	0	2	3	2	0	0	1	2	51	42
574899	1	2	2	2	0	1	3	4	4	0	0	2	2	1	0	0	2	1	97	97
776250	2	2	2	2	0	1	1	3	3	0	0	2	3	2	0	0	1	2	24	12
665317	1	2	2	1	1	1	3	4	4	0	0	2	2	2	0	0	1	2	35	6
775893	1	2	1	1	0	1	3	3	3	0	0	2	2	1	0	0	2	1	23	23
620936	2	2	2	2	0	1	3	3	3	0	0	2	2	2	0	0	1	2	61	55
702482	1	2	1	1	0	1	3	3	3	0	0	2	2	2	0	0	1	2	7	4
695565	1	2	2	2	0	1	3	3	3	0	0	2	2	2	0	0	2	1	52	52
776745	2	1	2	2	0	1	2	3	3	1	1	2	2	1	0	0	2	1	23	23
633029	2	2	2	2	0	1	2	3	3	1	1	2	2	2	0	0	1	1	76	42
743114	2	2	2	2	1	1	2	3	3	1	1	2	2	2	0	0	2	1	36	36
621676	1	2	1	2	0	1	3	3	0	0	0	2	2	1	1	1	1	2	98	86
561546	1	2	1	2	0	2	1	3	3	1	1	2	3	2	0	0	1	2	32	23
765484	1	1	1	1	1	1	3	3	3	0	0	2	2	2	0	0	1	1	29	8
698255	1	1	1	1	0	1	3	3	3	0	0	2	2	2	0	0	2	1	51	51
637370	1	2	2	2	0	1	3	3	3	0	0	2	2	1	0	0	2	1	74	74
589132	1	1	1	1	2	1	3	3	3	0	0	2	2	2	0	0	2	1	96	96
639428	2	2	2	2	0	2	2	3	3	3	3	2	3	2	0	0	1	2	11	6
561482	1	2	1	1	0	2	1	3	3	1	1	2	3	2	0	0	1	2	53	47
751837	1	2	2	1	0	1	3	3	2	0	0	2	2	1	0	1	2	1	31	31
749462	1	2	1	2	1	1	3	3	3	0	0	2	2	2	0	0	1	1	34	24
583217	2	1	2	2	1	1	3	3	3	0	0	2	2	2	0	0	2	1	99	99
731291	1	1	2	2	0	1	3	3	3	0	0	2	2	2	0	0	1	2	19	13
686263	2	2	1	2	0	1	3	3	3	0	0	2	3	1	0	0	2	1	55	55
604471	1	1	1	1	0	1	3	3	3	0	0	2	3	2	0	0	1	2	29	18
585993	1	2	1	2	0	1	3	3	3	0	0	2	3	2	0	0	1	2	23	16
600989	2	1	2	2	1	2	2	3	3	0	0	2	3	2	0	0	1	2	11	3
636672	1	2	2	2	0	1	3	3	3	2	2	2	2	1	0	0	1	2	18	12
607316	1	2	1	1	0	1	2	3	3	0	0	2	2	2	0	0	1	2	24	18
781154	1	1	1	1	2	1	3	3	2	0	0	2	2	1	0	1	2	1	23	23
605655	1	1	1	1	1	1	3	3	3	0	0	2	2	2	0	0	2	1	88	88
573841	1	2	1	1	0	1	3	3	3	0	0	2	2	2	0	0	1	2	95	87
619505	2	2	2	2	2	1	3	3	3	0	0	2	2	2	0	0	1	2	43	33
756996	1	1	1	2	0	1	3	4	4	3	3	2	2	1	0	0	2	1	30	30
716528	1	2	1	1	1	1	3	4	4	3	3	2	2	2	0	0	1	2	25	12
657879	2	1	2	1	0	1	3	3	0	0	0	2	2	1	1	1	2	1	63	63
568720	1	2	1	1	0	1	3	3	3	0	0	2	2	2	0	0	1	2	86	79
775331	1	2	2	2	1	1	3	3	3	0	0	2	2	2	0	0	2	1	25	25
741754	1	1	1	2	0	1	3	3	3	0	0	2	2	2	0	0	2	1	36	36
749287	1	1	1	1	0	1	3	3	3	1	1	2	2	1	0	0	1	2	10	5
742798	1	2	1	2	0	1	3	3	3	1	1	2	2	2	0	0	2	1	36	36
627003	1	2	1	1	1	1	3	3	3	1	1	2	2	2	0	0	1	2	58	53
576423	1	1	1	1	0	1	3	3	3	1	1	2	2	2	0	0	2	1	60	60
666214	1	2	1	2	0	1	3	4	4	1	1	1	2	1	0	0	1	2	25	10
744076	1	2	1	1	1	1	1	3	3	0	0	2	1	2	0	0	2	1	35	35
771211	1	1	1	1	0	1	3	3	3	2	2	2	2	1	0	0	1	2	9	4
662917	1	2	1	2	0	1	2	3	3	0	0	2	2	2	0	0	1	2	33	26
701803	2	2	2	2	0	1	3	3	2	2	2	2	2	1	0	1	2	1	30	30
744141	2	2	2	2	1	1	2	3	3	0	0	2	2	2	0	0	1	1	35	25
789976	1	2	1	1	0	1	2	3	3	0	0	2	2	2	0	0	2	1	21	21
591186	2	1	2	2	0	1	2	3	0	0	0	2	3	1	1	1	1	1	94	83
558882	1	2	1	2	1	1	3	3	3	2	2	2	3	2	0	0	1	2	5	4
615484	1	2	1	2	0	1	2	3	3	0	0	2	3	2	0	0	1	2	11	6
619055	1	2	1	1	0	1	2	3	3	0	0	2	3	2	0	0	1	2	20	10
562569	1	1	1	1	0	1	3	3	3	1	1	2	2	1	0	0	1	2	48	40
747451	2	2	2	2	1	1	3	3	3	1	1	2	2	2	0	0	1	2	28	20
722584	1	2	1	1	0	1	3	3	3	1	1	2	2	2	0	0	2	1	42	42
742846	2	2	2	2	0	1	3	3	3	1	1	2	2	2	0	0	1	2	21	15
631785	1	1	1	1	0	1	3	3	3	1	1	2	2	1	0	0	1	2	31	28
746295	1	1	1	1	1	1	3	3	3	1	1	2	2	2	0	0	2	1	35	35
694955	1	1	1	1	0	1	3	3	3	1	1	2	2	2	0	0	1	2	31	24
757867	1	1	2	2	1	1	3	3	3	1	1	2	2	2	0	0	2	1	31	31
687013	1	1	1	1	0	1	3	3	0	1	1	2	3	1	1	1	1	2	35	28
660832	1	1	2	2	0	2	2	3	3	1	1	2	3	2	0	0	1	2	44	38
615075	1	2	1	2	1	1	3	3	3	1	1	2	3	2	0	0	1	2	20	15
588428	1	1	2	2	0	1	3	3	3	1	1	2	3	2	0	0	1	2	22	11
606554	1	1	1	2	2	1	2	3	3	2	2	2	3	1	0	0	1	2	16	13
567710	1	2	1	1	1	2	2	3	3	0	0	1	3	2	0	0	1	2	32	26
563170	1	2	1	1	0	1	3	4	4	0	0	2	2	2	0	0	1	2	21	10
692229	1	1	1	1	0	1	3	3	3	1	1	2	3	1	0	0	1	2	10	2
621500	1	1	1	1	2	1	3	3	3	1	1	2	3	2	0	0	1	2	61	55
567275	1	1	1	1	1	1	3	3	3	1	1	2	3	2	0	0	1	2	58	50
601628	2	1	2	2	0	1	3	3	3	1	1	2	3	2	0	0	1	2	23	15
656843	1	2	1	2	0	1	3	3	3	0	0	2	2	1	0	0	1	2	46	39
762561	1	2	1	1	1	1	3	3	3	0	0	2	2	2	0	0	2	1	30	30
730295	1	2	1	1	0	1	3	3	3	0	0	2	2	2	0	0	2	1	40	40
685461	2	1	2	2	1	1	3	3	3	0	0	2	2	2	0	0	1	2	34	29
667107	1	1	1	2	0	2	3	3	3	2	2	2	2	1	0	0	1	2	14	11
671570	1	1	2	2	1	2	2	3	3	0	0	2	2	2	0	0	2	1	61	61
604205	1	1	1	1	0	1	3	4	4	1	1	2	3	2	0	0	1	2	5	2
643947	1	1	2	2	1	2	2	3	3	0	0	2	2	2	0	0	1	2	51	43
661693	2	2	2	2	0	1	2	3	3	1	1	2	3	1	0	0	1	2	36	30
617081	1	1	1	2	1	1	2	3	3	1	1	2	3	2	0	0	1	2	33	25
560421	1	2	2	2	0	1	3	3	3	3	3	2	3	2	0	0	1	2	18	10
778315	1	1	2	2	0	1	3	3	3	1	1	2	2	1	0	0	1	2	25	20
659566	2	1	2	2	0	1	3	3	3	1	1	2	2	2	0	0	1	2	8	4
589234	1	1	1	1	2	1	3	3	3	1	1	2	2	2	0	0	1	2	48	41
611742	1	1	2	2	1	1	3	3	3	1	1	2	2	2	0	0	1	2	24	12
637663	1	1	1	1	1	1	2	3	2	0	0	2	3	1	0	1	1	2	22	18
714990	2	2	2	2	1	1	2	3	3	0	0	2	3	2	0	0	1	2	32	24
562626	1	2	1	2	0	1	2	3	3	0	0	2	3	2	0	0	1	2	8	5
603824	2	2	2	2	0	1	2	3	3	0	0	2	3	2	0	0	2	1	89	89
672617	1	2	1	2	1	1	2	4	4	3	3	2	3	1	0	0	1	2	8	4
684423	2	2	2	2	0	1	2	3	3	0	0	1	3	2	0	0	1	2	11	6
722517	1	1	1	1	0	1	2	3	3	0	0	1	3	2	0	0	1	2	9	8
737711	1	1	1	1	0	1	3	3	3	1	1	2	1	2	0	0	1	2	10	8
720663	2	2	2	2	1	1	2	3	3	1	1	2	3	1	0	0	1	2	14	10
617187	1	1	1	2	0	1	2	3	3	1	1	2	3	2	0	0	1	2	18	10
629211	2	2	2	2	1	1	2	3	3	1	1	2	3	2	0	0	1	2	36	30
748758	1	2	2	2	1	1	2	3	3	1	1	2	2	1	0	0	1	2	76	50
749738	1	1	2	1	0	1	3	3	3	3	3	2	2	2	0	0	1	2	14	8
747886	1	2	2	2	1	1	2	3	3	1	1	2	3	1	0	0	1	2	76	55
587771	1	2	1	1	0	1	2	3	3	1	1	2	3	2	0	0	1	2	12	7
732393	2	1	2	2	1	1	2	3	3	1	1	2	3	2	0	0	1	2	27	25
760506	1	2	2	1	1	1	2	3	2	0	0	2	2	1	0	1	1	2	45	40
729895	2	1	2	2	0	1	2	3	3	0	0	2	2	2	0	0	1	1	40	29
585591	2	2	2	2	1	1	2	3	3	0	0	2	2	2	0	0	1	2	24	22
762694	1	2	2	2	1	1	2	3	3	1	1	2	3	1	0	0	1	2	11	8
734746	2	1	2	2	0	1	2	3	3	1	1	2	3	2	0	0	1	1	38	36
732561	1	2	2	1	1	1	3	3	3	3	3	2	3	2	0	0	1	2	20	10
766508	1	2	2	2	1	1	2	3	0	1	1	2	3	1	1	1	1	2	58	50
687453	2	2	2	2	0	1	3	3	3	3	3	2	3	2	0	0	1	2	5	3
561250	1	2	2	2	0	1	2	3	3	1	1	2	3	2	0	0	1	2	57	47
765130	1	1	1	2	1	2	2	3	3	0	0	2	1	1	0	0	1	2	19	15
615011	1	2	2	2	0	1	2	3	3	3	3	2	3	2	0	0	1	2	5	2
712415	2	1	2	2	1	1	1	3	3	1	1	2	3	2	0	0	1	2	17	7
587594	1	2	1	1	0	1	1	3	3	1	1	2	3	2	0	0	1	2	29	18
771146	2	1	2	2	1	1	2	3	3	1	1	1	2	1	0	0	1	2	28	20
676123	1	1	1	1	2	1	3	3	3	3	3	1	2	2	0	0	1	2	30	20
718055	1	2	1	2	0	1	2	3	3	1	1	1	2	2	0	0	2	2	12	12
772433	1	1	1	2	1	1	2	3	3	1	1	2	2	1	0	0	1	2	47	40
722893	1	2	2	2	1	1	3	4	4	0	0	1	3	2	0	0	1	2	12	7
612150	1	1	1	1	0	1	3	3	3	3	3	2	2	2	0	0	1	2	4	2
771246	2	1	2	2	1	1	2	3	2	0	0	2	2	1	0	1	1	2	69	65
714296	1	2	2	2	1	1	3	3	3	2	2	2	2	2	0	0	1	2	25	17
569523	1	2	1	1	0	1	2	3	3	0	0	2	2	2	0	0	1	2	52	43
781208	1	2	1	2	1	1	2	3	3	0	0	2	2	1	0	0	1	2	25	20
643397	2	2	2	2	0	1	2	3	3	0	0	2	2	2	0	0	2	1	72	72
643309	2	1	2	2	2	1	2	3	3	0	0	2	2	2	0	0	1	2	7	4
782675	2	1	2	2	1	1	2	3	2	0	0	2	2	1	0	1	1	2	65	48
748159	1	2	2	1	1	1	2	3	3	0	0	2	2	2	0	0	1	2	29	23
776065	1	1	2	2	0	1	3	3	3	2	2	2	2	2	0	0	2	1	25	25
784154	2	2	2	2	1	1	2	3	2	0	0	2	2	1	0	1	1	2	43	38
738549	2	2	2	2	0	1	2	3	3	0	0	2	2	2	0	0	2	1	37	37
570686	1	2	1	2	1	1	3	3	3	2	2	2	2	2	0	0	1	2	96	84
783826	1	1	1	1	1	1	2	3	3	0	0	1	3	1	0	0	1	2	17	11
610963	2	1	2	2	0	2	1	3	3	2	2	2	2	2	0	0	2	2	40	40
810340	2	2	2	2	0	1	1	4	4	1	1	2	3	2	0	0	1	1	14	12
612881	1	1	1	1	2	2	1	3	3	2	2	2	2	2	0	0	1	2	25	10
783563	1	1	2	1	1	1	2	3	3	0	0	2	2	1	0	0	1	1	65	60
584422	1	1	1	1	0	1	2	3	3	0	0	2	2	2	0	0	1	2	18	10
760090	1	1	1	1	0	1	3	3	3	2	2	2	2	2	0	0	2	1	31	31
785452	2	2	2	2	1	1	2	3	3	0	0	2	2	1	0	0	1	2	11	8
662142	2	1	2	2	0	1	2	3	3	0	0	2	2	2	0	0	2	1	64	64
729190	1	2	1	2	1	1	2	3	3	0	0	2	2	2	0	0	1	2	19	11
786824	1	2	2	1	1	1	2	3	0	1	1	2	2	1	1	1	1	2	51	40
769201	2	1	2	2	0	1	2	3	3	1	1	2	2	2	0	0	1	2	7	4
789698	2	2	2	2	1	1	2	3	3	1	1	2	2	1	0	0	1	2	31	25
742514	1	1	1	2	1	1	2	3	3	1	1	2	2	2	0	0	1	2	17	9
790514	1	2	1	2	1	1	2	3	0	0	0	2	2	1	1	1	2	1	63	63
675463	1	2	2	2	0	1	2	3	3	0	0	2	2	2	0	0	1	2	58	50
795761	1	2	1	2	1	1	2	3	2	0	0	2	2	1	0	1	1	1	61	48
671424	1	1	1	1	0	1	2	3	3	0	0	2	2	2	0	0	2	1	61	61
643600	1	2	2	1	2	1	2	3	3	0	0	2	2	2	0	0	2	1	72	72
674238	1	2	2	1	1	1	3	3	3	0	0	2	3	1	0	0	1	1	101	90
649618	1	2	1	1	2	2	3	3	3	0	0	2	2	2	0	0	1	2	13	8
576109	1	1	1	1	1	1	3	3	3	0	0	2	3	2	0	0	1	2	18	10
607979	2	1	2	2	0	1	3	3	3	0	0	2	3	2	0	0	1	2	66	60
696409	2	1	2	2	1	1	2	3	3	1	1	2	3	1	0	0	1	2	93	70
560615	1	1	1	2	0	1	2	3	3	1	1	2	3	2	0	0	1	2	12	10
560703	1	2	2	2	0	1	2	3	3	1	1	2	3	2	0	0	1	2	66	60
708928	2	1	2	2	1	1	2	3	3	0	0	2	3	1	0	0	1	2	89	80
601236	2	2	2	2	1	1	2	3	3	0	0	2	3	2	0	0	1	2	66	57
592582	1	1	1	2	0	1	3	3	3	2	2	2	3	2	0	0	1	2	30	23
701752	1	2	2	2	1	1	2	3	3	0	0	2	3	2	0	0	1	2	11	3
689805	1	1	2	2	1	1	2	3	3	1	1	2	3	1	0	0	1	2	55	40
608310	1	1	1	1	0	1	2	3	3	1	1	2	3	2	0	0	1	2	27	18
625554	2	1	2	2	2	1	2	3	3	1	1	2	3	2	0	0	1	2	8	4
806907	1	1	2	2	1	2	2	3	3	1	1	2	2	1	0	0	1	2	18	10
697979	1	1	2	2	1	1	3	4	4	2	2	2	3	2	0	0	1	1	51	25
591058	1	2	1	1	0	2	2	3	3	1	1	2	2	2	0	0	1	2	52	44
661605	2	1	2	2	1	2	2	3	3	1	1	2	2	2	0	0	2	1	65	65
829812	1	1	1	1	1	1	2	3	0	0	0	1	2	1	1	1	2	1	60	60
763719	1	2	1	1	0	1	3	3	3	2	2	1	2	2	0	0	1	2	9	6
576943	2	2	2	2	0	1	1	4	4	1	1	2	2	2	0	0	1	2	25	18
795107	2	1	2	2	1	1	2	3	3	0	0	2	2	1	0	0	1	1	61	50
563813	1	1	1	2	0	1	2	3	3	0	0	2	2	2	0	0	1	2	98	75
761074	1	1	1	1	1	1	3	3	3	2	2	2	2	2	0	0	1	2	3	2
792019	1	2	2	1	1	1	2	3	3	2	2	2	2	1	0	0	1	2	13	8
622776	2	1	2	2	0	1	1	3	3	0	0	2	2	2	0	0	1	2	30	21
607939	1	2	2	2	1	1	2	3	3	2	2	2	2	2	0	0	1	2	66	60
671941	1	2	1	1	1	1	2	3	3	2	2	2	2	2	0	0	1	2	31	21
802674	2	1	2	2	1	1	2	3	3	1	1	2	2	1	0	0	1	2	59	47
630939	1	2	2	2	0	1	2	3	3	1	1	2	2	2	0	0	1	2	19	14
806547	1	2	2	2	1	1	2	3	3	2	2	2	2	1	0	0	1	2	15	10
645514	1	2	1	1	0	1	2	3	3	2	2	2	2	2	0	0	1	2	24	20
690321	1	2	2	1	1	1	2	3	3	2	2	2	2	2	0	0	2	1	54	54
805999	1	1	2	1	1	1	2	3	3	2	2	2	2	1	0	0	1	2	58	50
804916	1	2	2	1	0	1	1	3	3	0	0	2	2	2	0	0	2	1	16	16
767676	2	1	2	2	0	1	1	3	3	0	0	2	2	2	0	0	1	2	7	2
816233	2	2	2	2	1	1	2	3	3	0	0	2	2	1	0	0	2	1	54	54
776484	1	2	1	1	0	1	3	3	3	2	2	2	2	2	0	0	1	2	24	21
591672	2	2	2	2	0	1	3	3	3	2	2	2	2	2	0	0	1	2	74	72
815167	2	1	2	2	1	1	2	3	0	1	1	2	3	1	1	1	1	1	55	50
590974	2	2	2	2	1	1	2	3	3	1	1	2	3	2	0	0	1	2	22	13
708864	2	1	2	2	1	1	2	3	3	1	1	2	3	2	0	0	1	1	47	46
820393	1	2	2	2	1	1	2	3	0	2	2	2	3	1	1	1	1	2	53	44
607783	1	1	1	1	0	1	3	4	4	0	0	2	2	2	0	0	1	2	21	7
662614	2	2	2	2	0	1	2	3	3	2	2	2	3	2	0	0	1	2	13	4
823428	2	2	2	2	1	1	2	3	3	0	0	2	2	1	0	0	2	2	54	54
591851	2	2	2	2	0	1	2	3	3	0	0	2	2	2	0	0	2	1	95	95
582771	1	1	1	1	2	1	2	3	3	0	0	2	2	2	0	0	1	2	86	78
826139	2	1	2	2	1	1	2	3	3	0	0	2	2	1	0	0	1	1	51	35
574441	2	1	2	2	1	1	2	3	3	0	0	2	2	2	0	0	2	1	104	104
739763	1	2	1	2	0	1	2	3	3	0	0	2	2	2	0	0	1	2	18	13
808351	2	1	2	2	1	1	2	3	3	1	1	2	2	1	0	0	1	1	57	37
644220	1	1	1	1	0	1	3	3	3	3	3	2	2	2	0	0	1	2	4	2
807921	1	1	1	1	1	2	2	3	2	0	0	2	3	1	0	1	2	1	57	57
714526	1	2	2	1	1	1	3	3	3	0	0	2	3	2	0	0	2	2	23	23
610007	1	1	2	1	0	1	3	3	3	0	0	2	3	2	0	0	1	2	26	23
599818	1	1	2	2	1	1	3	3	3	0	0	2	3	2	0	0	1	2	30	20
815158	2	2	2	1	1	1	2	3	3	0	0	2	3	1	0	0	2	1	55	55
594664	1	1	2	1	0	1	2	3	3	0	0	2	3	2	0	0	1	2	13	8
685451	1	2	1	1	0	1	2	3	3	0	0	2	3	2	0	0	1	2	35	30
598149	1	1	2	1	1	1	3	3	3	2	2	2	3	2	0	0	1	2	45	41
799942	1	2	1	2	1	1	2	3	3	0	0	2	2	1	0	0	1	2	15	10
573170	2	2	2	2	2	1	3	3	3	2	2	2	2	2	0	0	1	2	4	3
775767	2	2	2	2	0	1	2	3	3	0	0	2	2	2	0	0	1	2	13	8
802565	2	1	1	2	1	1	2	3	0	0	0	2	3	1	1	1	2	1	59	59
611584	1	1	1	1	2	1	3	3	3	2	2	2	3	2	0	0	1	2	23	18
625829	2	2	2	2	0	1	2	3	3	0	0	2	3	2	0	0	1	2	20	15
685940	1	2	1	1	0	1	2	3	3	0	0	2	3	2	0	0	1	2	22	15
810486	1	2	1	2	1	1	2	3	3	0	0	2	2	1	0	0	2	1	56	56
764014	2	1	2	2	1	1	2	3	3	0	0	2	2	2	0	0	1	1	29	20
746651	2	1	2	2	0	1	2	3	3	0	0	2	2	2	0	0	2	1	35	35
829200	1	1	2	1	1	1	2	3	3	0	0	2	2	1	0	0	1	1	50	33
624567	1	2	2	2	0	1	2	3	3	0	0	2	2	2	0	0	1	2	59	52
775350	2	1	2	2	1	1	3	3	3	2	2	2	2	2	0	0	1	2	25	10
828191	1	2	2	2	1	1	3	3	3	0	0	2	2	1	0	0	1	1	51	40
709304	1	2	1	1	0	1	3	3	3	0	0	2	2	2	0	0	1	2	12	5
568636	1	1	2	2	0	1	3	3	3	0	0	2	2	2	0	0	2	1	107	107
627506	1	2	1	2	0	1	3	3	3	0	0	2	2	2	0	0	2	1	79	79
801601	1	2	2	1	1	1	3	3	3	0	0	2	2	1	0	0	2	1	59	59
686728	1	2	1	1	0	1	3	3	3	0	0	2	2	2	0	0	1	2	25	16
687205	1	1	1	1	1	1	3	3	3	0	0	2	2	2	0	0	1	2	30	25
735686	1	2	1	1	0	1	3	3	3	0	0	2	2	2	0	0	1	2	7	4
822070	1	2	2	2	1	1	2	3	3	1	1	2	2	1	0	0	1	2	32	18
743856	1	1	2	2	0	1	2	3	3	1	1	2	2	2	0	0	1	2	7	5
832514	1	1	2	2	1	1	2	4	4	2	2	2	3	1	0	0	1	2	10	6
627173	1	1	1	1	0	2	1	3	3	1	1	2	2	2	0	0	1	2	58	53
740705	1	2	1	2	0	1	3	3	3	0	0	2	1	2	0	0	1	2	24	11
715845	1	2	1	2	0	1	3	3	3	1	1	1	3	2	0	0	1	2	16	10
724489	1	2	1	2	1	2	1	4	1	0	0	2	2	1	1	1	2	1	102	102
668992	2	2	2	2	0	1	3	3	3	3	3	2	2	2	0	0	1	2	3	2
824795	1	2	2	2	1	2	2	3	3	1	1	1	2	1	0	0	1	2	18	11
663014	1	2	1	1	1	1	1	3	3	1	1	2	2	2	0	0	1	2	43	38
803319	1	1	1	2	1	2	2	3	2	2	2	2	3	1	0	1	2	1	50	50
766664	2	1	2	2	0	2	1	3	3	0	0	2	3	2	0	0	2	1	28	28
736220	1	1	2	2	1	1	2	3	3	0	0	2	3	2	0	0	2	1	38	38
706817	2	2	2	2	0	1	2	3	3	0	0	2	3	2	0	0	1	2	27	13
818860	1	2	2	2	1	1	2	3	3	0	0	2	2	1	0	0	1	2	18	12
645304	1	1	2	2	0	1	2	3	3	0	0	2	2	2	0	0	1	2	52	44
689585	2	2	2	2	1	1	2	3	3	0	0	2	2	2	0	0	1	2	14	7
829482	1	2	1	1	1	2	2	3	3	1	1	1	2	1	0	0	1	1	50	37
736040	2	1	2	2	0	1	1	3	3	1	1	2	2	2	0	0	1	2	4	2
654836	1	1	1	1	1	2	1	4	4	2	2	2	2	2	0	0	1	2	6	4
829054	1	1	2	1	1	2	2	3	0	2	2	2	3	1	1	1	1	2	50	44
605835	2	1	2	2	0	1	2	3	3	0	0	2	3	2	0	0	1	2	29	25
584372	2	2	1	1	1	1	2	3	3	0	0	2	3	2	0	0	1	2	41	37
651441	1	2	1	2	0	2	1	3	3	0	0	2	3	2	0	0	1	2	27	17
599870	1	2	1	1	1	1	2	3	3	0	0	2	3	1	0	0	2	1	98	98
700623	2	2	2	2	0	1	2	3	3	0	0	2	3	2	0	0	2	1	50	50
718446	1	2	1	1	1	1	3	3	3	2	2	2	3	2	0	0	2	1	44	44
588473	1	2	1	1	0	1	3	3	3	2	2	2	3	2	0	0	1	2	12	9
